# Supplementary material for: Honey Bee Parasitic Mite Contains the Sensilla-Rich Sensory Organ on the Foreleg Tarsus Expressing Ionotropic Receptors With Conserved Functions
Source: Front Physiol. 2019 May 9;10:556. doi: 10.3389/fphys.2019.00556 (PMC6520597; doi:10.3389/fphys.2019.00556)
Supplement: TABLE S2 — List of genes highly expressed in the forelegs relative to hindlegs. [file Table_2.XLSX]

## Sheet: Table S2
List of genes highly expressed in the forelegs relative to hindlegs
Annotation	Gene	P-value	FDR
3-oxoacyl-[acyl-carrier-protein] reductase FabG-like	OQR72847.1	2.75635e-11	1.55913e-07
hypothetical protein BIW11_00844	OQR75048.1	1.70841e-11	1.55913e-07
hypothetical protein BIW11_01565	OQR71097.1	2.07889e-10	7.83948e-07
hypothetical protein BIW11_01919	OQR69007.1	2.87185e-10	8.12231e-07
hypothetical protein BIW11_00194	OQR79140.1	5.19299e-10	1.17497e-06
hypothetical protein BIW11_13910, partial	OQR66816.1	1.16268e-09	1.97876e-06
lysyl oxidase2-like, partial	OQR71316.1	1.22437e-09	1.97876e-06
glutamate receptor	OQR69585.1	1.72655e-09	2.44155e-06
hypothetical protein BIW11_08547	OQR75243.1	3.36622e-09	3.8082e-06
hypothetical protein BIW11_07446	OQR76943.1	3.13629e-09	3.8082e-06
luciferin 4-monooxygenase-like	OQR66733.1	3.97743e-09	4.09061e-06
tubulin alpha-1C chain-like, partial	OQR69765.1	4.81599e-08	4.54028e-05
4-coumarate--CoA ligase 6-like	OQR73926.1	6.24553e-08	5.43505e-05
hypothetical protein BIW11_01244, partial	OQR72746.1	7.14572e-08	5.77425e-05
hypothetical protein BIW11_10682, partial	OQR71946.1	7.80616e-08	5.8874e-05
hypothetical protein BIW11_13739	OQR67076.1	8.92929e-08	5.94218e-05
alpha-tocopherol transfer protein-like, partial	OQR71684.1	8.70791e-08	5.94218e-05
AMP-dependent synthetase-like	OQR73535.1	1.38195e-07	8.68555e-05
lysyl oxidase2-like, partial	OQR79023.1	1.68711e-07	0.000100454
Golgi resident protein GCP60-like	OQR79314.1	1.84475e-07	0.000104348
lisH domain-containing protein ARMC9-like, partial	OQR66996.1	2.05073e-07	0.000107421
thioredoxin peroxidase-like	OQR66652.1	2.08898e-07	0.000107421
glutamate receptor-like, partial	OQR70291.1	2.27701e-07	0.000111999
hypothetical protein BIW11_07721	OQR76535.1	2.79807e-07	0.000131894
cytochrome P450 3A16-like	OQR73197.1	6.102e-07	0.000276128
hypothetical protein BIW11_05234	OQR80176.1	8.82021e-07	0.000383781
liver carboxylesterase 2-like	OQR67709.1	1.02612e-06	0.000429944
inhibin beta chain-like	OQR77580.1	1.11533e-06	0.000450634
hypothetical protein BIW11_06086	OQR78923.1	1.49774e-06	0.000584275
hypothetical protein BIW11_10375	OQR72448.1	1.73735e-06	0.000655155
glutamate receptor delta-1 subunit-like, partial	OQR78274.1	2.23294e-06	0.00081488
flavonol reductase/cinnamoyl-CoA reductase-like	OQR69546.1	2.72676e-06	0.000934783
prohormone-4-like	OQR79488.1	3.21652e-06	0.00107025
sodium-coupled monocarboxylate transporter 1-like	OQR70402.1	4.00158e-06	0.00129342
hypothetical protein BIW11_13144, partial	OQR68063.1	4.16724e-06	0.00130955
hypothetical protein BIW11_11033	OQR71386.1	5.39369e-06	0.00164916
anoctamin-7-like	OQR67072.1	5.5712e-06	0.0016586
glutathione S-transferase 1-1-like	OQR74310.1	5.89447e-06	0.00170985
sodium-coupled monocarboxylate transporter 1-like	OQR76829.1	6.13107e-06	0.00173402
hypothetical protein BIW11_00609	OQR76364.1	6.76907e-06	0.00186777
osmotic avoidance abnormal protein 3-like	OQR71586.1	8.19823e-06	0.00216651
hypothetical protein BIW11_07532	OQR76814.1	8.27077e-06	0.00216651
hypothetical protein BIW11_01811	OQR69636.1	8.42628e-06	0.00216651
hypothetical protein BIW11_08903	OQR74685.1	8.81867e-06	0.00221701
glutamate receptor U1-like	OQR77484.1	1.05211e-05	0.00258749
sodium-coupled monocarboxylate transporter 1-like	OQR76828.1	1.07547e-05	0.00258867
acetylcholinesterase-like	OQR70993.1	1.13676e-05	0.00267919
tubby-related protein 3-like	OQR72558.1	1.56148e-05	0.0036051
solute carrier family 22 member 12-like	OQR76712.1	1.64119e-05	0.00371337
hypothetical protein BIW11_01321	OQR72342.1	2.11321e-05	0.00468759
expressed hypothetical protein	OQR69766.1	2.18999e-05	0.00476449
kinesin protein Klp10A-like	OQR67298.1	2.36903e-05	0.00505676
glutamate receptor-like, partial	OQR67917.1	2.60542e-05	0.00545836
hypothetical protein BIW11_03994	OQR71308.1	2.96514e-05	0.00609903
hypothetical protein BIW11_02569	OQR79350.1	3.30881e-05	0.00658501
gustatory receptor for sugar taste 64e-like	OQR73593.1	3.31782e-05	0.00658501
hypothetical protein BIW11_07062	OQR77493.1	3.37782e-05	0.00658849
kinesin protein Klp10A-like	OQR67300.1	3.48391e-05	0.00668024
hypothetical protein BIW11_12141	OQR69635.1	3.60589e-05	0.0067989
anoctamin-7-like	OQR67071.1	3.83151e-05	0.00710588
hypothetical protein BIW11_06451	OQR78379.1	4.15902e-05	0.00758887
sodium- and chloride-dependent GABA transporter ine-like	OQR67363.1	4.50229e-05	0.00808483
metabotropic glutamate receptor-like	OQR79315.1	4.78397e-05	0.00845641
stomatin-2-like, partial	OQR80024.1	4.88676e-05	0.00850522
hypothetical protein BIW11_13666, partial	OQR67202.1	5.45266e-05	0.00934636
WD repeat domain 35	OQR74556.1	6.63714e-05	0.0110421
protein XRP2-like, partial	OQR66361.1	6.60355e-05	0.0110421
gustatory receptor family protein 3-like	OQR79644.1	6.88051e-05	0.011281
glutamate receptor delta-1 subunit-like	OQR71139.1	8.76294e-05	0.0141622
hypothetical protein BIW11_01889	OQR69205.1	9.76107e-05	0.0155531
prostatic acid phosphatase-like	OQR68442.1	0.000101396	0.0159319
hypothetical protein BIW11_04027	OQR71144.1	0.000105324	0.0160306
WD repeat	OQR79343.1	0.000106276	0.0160306
hypothetical protein BIW11_05849, partial	OQR79275.1	0.000105359	0.0160306
hypothetical protein BIW11_11759	OQR70236.1	0.000114083	0.0169819
hypothetical protein BIW11_06802, partial	OQR77849.1	0.000118916	0.0174714
intraflagellar transport protein 74-like	OQR67592.1	0.00012607	0.0178279
transient receptor potential cation channel subfamily A member 1-like	OQR75975.1	0.000125627	0.0178279
hypothetical protein BIW11_02862	OQR77735.1	0.000125082	0.0178279
hypothetical protein BIW11_12574	OQR68949.1	0.000128255	0.0179129
WD repeat	OQR72299.1	0.000131034	0.0180779
tetratricopeptide repeat protein 8-like	OQR71248.1	0.000143024	0.0194944
hypothetical protein BIW11_11801	OQR70175.1	0.000150133	0.0198768
hypothetical protein BIW11_01798	OQR69732.1	0.000147748	0.0198768
glutamate receptor delta-2 subunit-like, partial	OQR66645.1	0.000151101	0.0198768
hypothetical protein BIW11_07375, partial	OQR77041.1	0.000161874	0.0210133
hypothetical protein BIW11_12011	OQR69856.1	0.000163455	0.0210133
hypothetical protein BIW11_05112	OQR80356.1	0.00016979	0.0215824
hypothetical protein BIW11_05557	OQR79688.1	0.000182748	0.022719
hypothetical protein BIW11_10352	OQR72480.1	0.000180793	0.022719
cyclin-dependent kinase 1-like	OQR80346.1	0.000188547	0.023117
intraflagellar transport protein 140-like, partial	OQR75330.1	0.000190037	0.023117
hypothetical protein BIW11_08118	OQR75912.1	0.000199368	0.0239942
cationic amino acid transporter 4-like	OQR77204.1	0.000217284	0.0258751
B9 domain-containing protein 1-like, partial	OQR79000.1	0.000221334	0.0260829
hypothetical protein BIW11_13597	OQR67313.1	0.000235267	0.0271589
hypothetical protein BIW11_05710	OQR79476.1	0.000233753	0.0271589
hypothetical protein BIW11_13740	OQR67078.1	0.000249366	0.0284957
tetratricopeptide repeat protein 30A-like	OQR69400.1	0.000258047	0.0289038
transmembrane protein 145-like	OQR71414.1	0.000256796	0.0289038
hypothetical protein BIW11_08652, partial	OQR75092.1	0.000271523	0.0301151
synaptotagmin 1-like	OQR79974.1	0.000289526	0.0318001
tetratricopeptide repeat protein 26-like	OQR68648.1	0.000301199	0.032452
intraflagellar transport protein 122-like	OQR69981.1	0.000298763	0.032452
clusterin-associated protein 1-like	OQR67409.1	0.00031362	0.0331587
hypothetical protein BIW11_11028	OQR71395.1	0.000311736	0.0331587
hypothetical protein BIW11_08168	OQR75832.1	0.00034325	0.0359554
glutamate receptor U1-like	OQR78212.1	0.000352757	0.0366123
kinesin protein KIF3C-like	OQR70117.1	0.000363858	0.037084
stomatin-2-like	OQR79298.1	0.000362345	0.037084
hypothetical protein BIW11_12392, partial	OQR69226.1	0.000407312	0.0404204
hypothetical protein BIW11_12391	OQR69225.1	0.000404422	0.0404204
hypothetical protein BIW11_04207	OQR70183.1	0.000404201	0.0404204
cytoplasmic dynein 2 heavy chain 1-like	OQR67050.1	0.000459476	0.0452005
WD repeat-containing protein 19-like	OQR75032.1	0.000522772	0.0496985
hypothetical protein BIW11_05708, partial	OQR79481.1	0.000514715	0.0496985
hypothetical protein BIW11_13110	OQR68108.1	0.000519093	0.0496985
List of genes highly expressed in the hindlegs relative to forelegs
cytochrome P450 4V2-like	OQR78005.1	2.31699e-06	0.000819128
hypothetical protein BIW11_13782	OQR67014.1	0.000500335	0.0487956

## Sheet: Table S3
List of genes highly expressed in the forelegs relative to main body
Annotation	Gene	P-value	FDR
3-oxoacyl-[acyl-carrier-protein] reductase FabG-like	OQR72847.1	1.35888e-15	1.61109e-11
hypothetical protein BIW11_00844	OQR75048.1	5.61453e-15	3.3283e-11
hypothetical protein BIW11_13910, partial	OQR66816.1	2.11129e-14	8.34383e-11
hypothetical protein BIW11_01919	OQR69007.1	4.62606e-14	1.37116e-10
hypothetical protein BIW11_07446	OQR76943.1	1.9769e-13	4.68762e-10
hypothetical protein BIW11_08547	OQR75243.1	4.69394e-13	7.95019e-10
hypothetical protein BIW11_00194	OQR79140.1	1.08103e-12	1.59456e-09
lisH domain-containing protein ARMC9-like, partial	OQR66996.1	1.21045e-12	1.59456e-09
hypothetical protein BIW11_01244, partial	OQR72746.1	2.53511e-12	3.00562e-09
hypothetical protein BIW11_13739	OQR67076.1	3.70206e-12	3.72708e-09
Golgi resident protein GCP60-like	OQR79314.1	5.63365e-12	5.13789e-09
alpha-tocopherol transfer protein-like, partial	OQR71684.1	1.99528e-11	1.57707e-08
kinesin protein Klp10A-like	OQR67298.1	1.96026e-11	1.57707e-08
hypothetical protein BIW11_01565	OQR71097.1	5.33274e-11	3.95156e-08
kinesin protein Klp10A-like	OQR67300.1	6.34124e-11	4.42246e-08
thioredoxin peroxidase-like	OQR66652.1	4.0237e-10	2.38525e-07
hypothetical protein BIW11_05234	OQR80176.1	4.51927e-10	2.55145e-07
WD repeat	OQR79343.1	5.5471e-10	2.70945e-07
tubulin alpha-1C chain-like, partial	OQR69765.1	5.67074e-10	2.70945e-07
lysyl oxidase2-like, partial	OQR71316.1	5.71325e-10	2.70945e-07
tubby-related protein 3-like	OQR72558.1	6.36222e-10	2.79372e-07
tetraspanin-11-like	OQR79082.1	7.98635e-10	3.38165e-07
hypothetical protein BIW11_07423, partial	OQR76980.1	1.12504e-09	4.59946e-07
tetratricopeptide repeat protein 8-like	OQR71248.1	1.2141e-09	4.79813e-07
hypothetical protein BIW11_05557	OQR79688.1	1.3901e-09	5.31646e-07
intraflagellar transport protein 74-like	OQR67592.1	1.99563e-09	7.3938e-07
liver carboxylesterase 2-like	OQR67709.1	2.84221e-09	1.02113e-06
flavonol reductase/cinnamoyl-CoA reductase-like	OQR69546.1	4.11308e-09	1.31797e-06
hypothetical protein BIW11_10682, partial	OQR71946.1	4.05896e-09	1.31797e-06
hypothetical protein BIW11_13144, partial	OQR68063.1	4.30828e-09	1.34418e-06
hypothetical protein BIW11_06086	OQR78923.1	6.52446e-09	1.98344e-06
glutamate receptor	OQR69585.1	7.12618e-09	2.1122e-06
hypothetical protein BIW11_00609	OQR76364.1	7.74289e-09	2.23902e-06
inhibin beta chain-like	OQR77580.1	9.24491e-09	2.60971e-06
hypothetical protein BIW11_11083	OQR71301.1	1.27647e-08	3.51949e-06
hypothetical protein BIW11_09865	OQR73229.1	2.23381e-08	6.01909e-06
hypothetical protein BIW11_09995	OQR73034.1	2.31002e-08	6.08613e-06
AMP-dependent synthetase-like	OQR73535.1	2.61371e-08	6.60552e-06
monocarboxylate transporter-like, partial	OQR69348.1	2.61859e-08	6.60552e-06
sodium-coupled monocarboxylate transporter 1-like	OQR76828.1	3.06041e-08	7.43894e-06
ADP-ribosylation factor protein 3-like	OQR75524.1	3.07446e-08	7.43894e-06
protein XRP2-like, partial	OQR66361.1	4.84494e-08	1.12631e-05
anoctamin-7-like	OQR67072.1	5.22045e-08	1.19026e-05
hypothetical protein BIW11_10854	OQR71682.1	5.96899e-08	1.31052e-05
sodium-coupled monocarboxylate transporter 1-like	OQR70402.1	6.39854e-08	1.37929e-05
cyclin-dependent kinase 1-like	OQR80346.1	7.07676e-08	1.49825e-05
intraflagellar transport protein 122-like	OQR69981.1	8.63099e-08	1.76429e-05
hypothetical protein BIW11_03994	OQR71308.1	9.00629e-08	1.80981e-05
hypothetical protein BIW11_02553	OQR79450.1	1.00592e-07	1.98769e-05
hypothetical protein BIW11_05708, partial	OQR79481.1	1.06142e-07	2.06299e-05
glutamate receptor delta-1 subunit-like	OQR71139.1	1.38275e-07	2.6022e-05
cytoplasmic dynein 2 heavy chain 1-like	OQR67050.1	1.5057e-07	2.693e-05
centrosomal protein of 19 kDa-like	OQR72214.1	1.4639e-07	2.693e-05
tetratricopeptide repeat protein 26-like	OQR68648.1	1.4948e-07	2.693e-05
protein OSCP1-like	OQR77353.1	1.8101e-07	3.15596e-05
glutamate receptor delta-1 subunit-like, partial	OQR78274.1	2.01443e-07	3.41186e-05
anoctamin-7-like	OQR67071.1	2.09741e-07	3.50239e-05
luciferin 4-monooxygenase-like	OQR66733.1	2.17135e-07	3.57549e-05
atrial natriuretic peptide receptor 1-like, partial	OQR67817.1	2.40316e-07	3.903e-05
cuticle protein 10.9-like	OQR73601.1	2.47302e-07	3.96217e-05
transmembrane protein 145-like	OQR71414.1	2.75616e-07	4.35694e-05
hypothetical protein BIW11_13456	OQR67554.1	2.94719e-07	4.5379e-05
heat shock protein beta-11-like	OQR76137.1	3.06201e-07	4.59535e-05
hypothetical protein BIW11_01798	OQR69732.1	3.37212e-07	4.93578e-05
hypothetical protein BIW11_13741	OQR67077.1	3.43993e-07	4.97363e-05
hypothetical protein BIW11_06220	OQR78725.1	3.70156e-07	5.28743e-05
hypothetical protein BIW11_05112	OQR80356.1	3.7711e-07	5.29921e-05
glutamate receptor-like, partial	OQR70291.1	3.7992e-07	5.29921e-05
clusterin-associated protein 1-like	OQR67409.1	3.89162e-07	5.36501e-05
acetylcholinesterase-like	OQR70993.1	4.3939e-07	5.91978e-05
hypothetical protein BIW11_13666, partial	OQR67202.1	4.48537e-07	5.97511e-05
hypothetical protein BIW11_01321	OQR72342.1	4.86977e-07	6.41512e-05
slit1 protein-like	OQR67091.1	4.9548e-07	6.4554e-05
gustatory receptor family protein 3-like	OQR79644.1	5.23002e-07	6.7399e-05
WD repeat-containing protein 19-like	OQR75032.1	5.28936e-07	6.74308e-05
hypothetical protein BIW11_11358	OQR70857.1	5.37478e-07	6.77908e-05
hypothetical protein BIW11_02552	OQR79449.1	5.63005e-07	7.0263e-05
obscurin-like	OQR76202.1	5.91026e-07	7.29917e-05
ELMO domain-containing protein 3-like	OQR67256.1	6.07629e-07	7.42686e-05
protein OSCP1-like, partial	OQR69212.1	6.4254e-07	7.77342e-05
hypothetical protein BIW11_03920	OQR71678.1	6.61192e-07	7.91828e-05
glutathione S-transferase 1-1-like	OQR74310.1	6.83604e-07	8.10481e-05
intraflagellar transport protein 27-like, partial	OQR78772.1	7.06921e-07	8.16004e-05
hypothetical protein BIW11_01356	OQR72172.1	7.08911e-07	8.16004e-05
hypothetical protein BIW11_05567	OQR79669.1	7.02196e-07	8.16004e-05
hypothetical protein BIW11_12141	OQR69635.1	8.10669e-07	9.18361e-05
hypothetical protein BIW11_06961	OQR77621.1	8.13326e-07	9.18361e-05
prepro ion transport peptide	OQR75806.1	9.26117e-07	0.000102617
serine/threonine-protein kinase ICK-like	OQR70456.1	1.01136e-06	0.000111025
lysyl oxidase2-like, partial	OQR79023.1	1.03991e-06	0.000112084
hypothetical protein BIW11_14161	OQR66440.1	1.08165e-06	0.000115059
hypothetical protein BIW11_11434	OQR70735.1	1.08693e-06	0.000115059
hypothetical protein BIW11_11272, partial	OQR70992.1	1.12194e-06	0.000117714
hypothetical protein BIW11_10375	OQR72448.1	1.19127e-06	0.000122814
cytoplasmic dynein 2 light intermediate chain 1-like	OQR78345.1	1.31406e-06	0.000134306
hypothetical protein BIW11_07731	OQR76515.1	1.32978e-06	0.000134751
polycystic kidney disease protein 1 2-like	OQR78168.1	1.35143e-06	0.000135784
WD repeat-containing protein 54-like	OQR78777.1	1.4764e-06	0.000147094
sodium-coupled monocarboxylate transporter 1-like	OQR76829.1	1.57394e-06	0.000155506
ADP ribosylation factor 79F-like	OQR78733.1	1.72133e-06	0.000168662
hypothetical protein BIW11_02862	OQR77735.1	1.76103e-06	0.000171137
tetratricopeptide repeat protein 30A-like	OQR69400.1	2.01096e-06	0.000193837
B9 domain-containing protein 1-like, partial	OQR79000.1	2.44836e-06	0.000234091
transmembrane protein-like	OQR75029.1	2.46806e-06	0.000234091
hypothetical protein BIW11_12509, partial	OQR69046.1	3.0293e-06	0.000280589
cytochrome P450 3A16-like	OQR73197.1	3.26926e-06	0.000300468
hypothetical protein BIW11_12536	OQR68999.1	3.50838e-06	0.000314661
polycystin-2-like	OQR66435.1	3.52986e-06	0.000314661
polycystic kidney disease protein 1 2-like, partial	OQR79924.1	3.47803e-06	0.000314661
stomatin-2-like	OQR79298.1	3.55995e-06	0.000314976
hypothetical protein BIW11_05055	OQR80431.1	3.62835e-06	0.00031865
hypothetical protein BIW11_14351	OQR66138.1	4.18448e-06	0.000362125
4-coumarate--CoA ligase 6-like	OQR73926.1	4.57602e-06	0.00039314
hypothetical protein BIW11_01889	OQR69205.1	4.69401e-06	0.000400375
hypothetical protein BIW11_11396	OQR70796.1	5.05695e-06	0.000423706
hypothetical protein BIW11_07532	OQR76814.1	5.40024e-06	0.00044462
hypothetical protein BIW11_03251	OQR75514.1	5.68373e-06	0.000460488
hypothetical protein BIW11_02903	OQR77469.1	5.8013e-06	0.000464731
TRAF3-interacting protein 1-like, partial	OQR70887.1	6.29636e-06	0.000496021
transmembrane protein-like	OQR75133.1	6.31741e-06	0.000496021
serpin B9-like	OQR66825.1	6.37531e-06	0.000497274
hypothetical protein BIW11_09847	OQR73256.1	6.6787e-06	0.000517534
hypothetical protein BIW11_12537, partial	OQR68998.1	6.75099e-06	0.000519739
intraflagellar transport protein 140-like, partial	OQR75330.1	7.04135e-06	0.000538595
hypothetical protein BIW11_01811	OQR69636.1	7.12305e-06	0.000541352
hypothetical protein BIW11_12334, partial	OQR69320.1	7.59315e-06	0.000573404
stomatin-2-like, partial	OQR80024.1	8.56701e-06	0.000642851
WD repeat	OQR72299.1	8.71169e-06	0.000646184
regulator of G-protein signaling 7-like	OQR73652.1	8.72044e-06	0.000646184
golgi-associated plant pathogenesis-related protein 1-like, partial	OQR69098.1	9.24731e-06	0.000676766
hypothetical protein BIW11_11355, partial	OQR70858.1	1.02449e-05	0.000736145
nose resistant to fluoxetine protein 6-like, partial	OQR67017.1	1.07969e-05	0.000771136
glutamate receptor delta-2 subunit-like, partial	OQR66645.1	1.10481e-05	0.000784349
hypothetical protein BIW11_11356	OQR70859.1	1.14252e-05	0.00080152
osmotic avoidance abnormal protein 3-like	OQR71586.1	1.13761e-05	0.00080152
glutamate-gated chloride channel-like	OQR70777.1	1.19833e-05	0.000835731
hypothetical protein BIW11_10254	OQR72644.1	1.3387e-05	0.000917435
hypothetical protein BIW11_07374, partial	OQR77042.1	1.32456e-05	0.000917435
achaete-scute1-like	OQR79546.1	1.38075e-05	0.000940815
hypothetical protein BIW11_11983	OQR69907.1	1.40136e-05	0.000949401
hypothetical protein BIW11_05849, partial	OQR79275.1	1.48221e-05	0.00099847
cyclin-dependent kinase 20-like	OQR72972.1	1.63157e-05	0.00109287
Bardet-Biedl syndrome 5 protein-like	OQR76024.1	1.71482e-05	0.0011266
intraflagellar transport protein-like	OQR67328.1	1.76197e-05	0.0011478
hypothetical protein BIW11_09897, partial	OQR73188.1	1.78811e-05	0.00115846
acyl-CoA desaturase-like	OQR70420.1	1.86391e-05	0.00120101
cuticle protein 10.9-like	OQR80292.1	1.95504e-05	0.00125291
hypothetical protein BIW11_10352	OQR72480.1	2.15156e-05	0.00136411
rab protein 2A-like, partial	OQR75803.1	2.20814e-05	0.00139254
glutamate receptor U1-like	OQR77484.1	2.22936e-05	0.00139848
hypothetical protein BIW11_07375, partial	OQR77041.1	2.30098e-05	0.00143581
WD repeat domain 35	OQR74556.1	2.5607e-05	0.00157304
metabotropic glutamate receptor-like	OQR79315.1	2.58118e-05	0.00157609
Bardet-Biedl syndrome 2 protein-like	OQR69990.1	2.59225e-05	0.00157609
agrin-like	OQR67611.1	2.82037e-05	0.00169738
hypothetical protein BIW11_14298	OQR66219.1	2.84917e-05	0.00170605
WD repeat-containing protein 34-like	OQR78049.1	2.90122e-05	0.00172849
Bardet-Biedl syndrome 7 protein-like	OQR68893.1	3.00762e-05	0.00177246
hypothetical protein BIW11_12821	OQR68577.1	3.03484e-05	0.00177246
protein tyrosine phosphatase domain-containing protein 1-like, partial	OQR75474.1	3.62934e-05	0.002099
hypothetical protein BIW11_06638, partial	OQR78096.1	3.758e-05	0.00215241
hypothetical protein BIW11_00359	OQR78092.1	4.01146e-05	0.00228653
hypothetical protein BIW11_07955, partial	OQR76168.1	4.29059e-05	0.00242234
cytochrome P450 4V2-like	OQR78005.1	4.36087e-05	0.00245035
fas apoptotic inhibitory molecule 1-like, partial	OQR75777.1	4.60876e-05	0.00256533
sulfotransferase 1C2-like	OQR75982.1	4.69247e-05	0.00259971
hypothetical protein BIW11_05430, partial	OQR79876.1	5.35563e-05	0.00293965
hypothetical protein BIW11_06803, partial	OQR77850.1	5.48034e-05	0.00296714
hypothetical protein BIW11_13817	OQR66962.1	5.52046e-05	0.00296714
hypothetical protein BIW11_11318	OQR70917.1	5.4952e-05	0.00296714
hypothetical protein BIW11_08569	OQR75219.1	5.53085e-05	0.00296714
smoothelin-like	OQR73518.1	5.87055e-05	0.00313519
beta-1	OQR67205.1	6.02497e-05	0.00320323
Kv channel-interacting protein 4-like, partial	OQR69035.1	6.15519e-05	0.00325785
hypothetical protein BIW11_06445, partial	OQR78386.1	6.2631e-05	0.00330024
protein XRP2-like	OQR72003.1	6.39238e-05	0.00333868
hypothetical protein BIW11_06165	OQR78804.1	6.51791e-05	0.00338932
elongation of very long chain fatty acids protein 5-like	OQR78402.1	6.76142e-05	0.0034954
elongation of very long chain fatty acids protein 7-like	OQR74880.1	6.78089e-05	0.0034954
fas apoptotic inhibitory molecule 1-like, partial	OQR72309.1	7.83762e-05	0.0039881
hypothetical protein BIW11_04138, partial	OQR70541.1	7.90147e-05	0.00400341
hypothetical protein BIW11_01764	OQR69903.1	8.53809e-05	0.00430756
hypothetical protein BIW11_06432, partial	OQR78407.1	9.30115e-05	0.00467264
hypothetical protein BIW11_03747, partial	OQR72576.1	0.000100885	0.00503138
gustatory receptor for sugar taste 64e-like	OQR73593.1	0.000112217	0.00553055
hypothetical protein BIW11_08758	OQR74926.1	0.000112421	0.00553055
hypothetical protein BIW11_10721, partial	OQR71880.1	0.000113038	0.00553795
hypothetical protein BIW11_06355	OQR78520.1	0.000116856	0.00570144
hypothetical protein BIW11_10447	OQR72338.1	0.000127053	0.00612333
ribonuclease DdI-like	OQR80073.1	0.000132643	0.00634118
ADP-ribosylation factor protein 3-like, partial	OQR75600.1	0.000133526	0.00635776
meckelin-like	OQR78564.1	0.000136786	0.00648695
hypothetical protein BIW11_08486	OQR75337.1	0.000145959	0.00686703
hypothetical protein BIW11_13155	OQR68046.1	0.000151243	0.0070596
hypothetical protein BIW11_03125	OQR76198.1	0.000157434	0.00729116
hypothetical protein BIW11_01433	OQR71800.1	0.000158193	0.00729781
hypothetical protein BIW11_04471	OQR68926.1	0.000161155	0.00740562
hypothetical protein BIW11_00580	OQR76519.1	0.000165893	0.00759393
hypothetical protein BIW11_01591	OQR70990.1	0.000173679	0.00788941
transforming growth factor beta-1-induced transcript 1 protein-like	OQR74579.1	0.000173595	0.00788941
secreted salivary gland peptide-like	OQR80391.1	0.000181462	0.0082115
hypothetical protein BIW11_01302	OQR72459.1	0.000182571	0.00823027
hypothetical protein BIW11_13652, partial	OQR67227.1	0.000184432	0.00828265
ion channel nompc-like	OQR78380.1	0.000196801	0.0087717
acyl-CoA synthetase-like	OQR78963.1	0.000203179	0.00902205
hypothetical protein BIW11_09728	OQR73444.1	0.000209041	0.00924772
hypothetical protein BIW11_03889	OQR71862.1	0.00021595	0.00951784
hypothetical protein BIW11_13740	OQR67078.1	0.000217211	0.00953796
ligand-gated ionic channel-like	OQR70035.1	0.000220176	0.00959919
hypothetical protein BIW11_04450	OQR69048.1	0.000220224	0.00959919
hypothetical protein BIW11_11801	OQR70175.1	0.000221913	0.00960218
tubby-related protein 3-like	OQR71188.1	0.000227422	0.00976924
exonuclease 3'-5' domain-containing protein 2-like	OQR78913.1	0.000238435	0.0101778
phosphatidylserine synthase 1-like	OQR77762.1	0.000239107	0.0101778
hypothetical protein BIW11_06572	OQR78183.1	0.000244091	0.0103355
elongation of very long chain fatty acids protein 4-like	OQR73134.1	0.000262781	0.0110873
WD repeat-containing protein 34-like	OQR75476.1	0.000267609	0.011251
sodium channel protein-like, partial	OQR70089.1	0.000269488	0.011255
calcyphosin protein-like	OQR72515.1	0.000276411	0.0114987
hypothetical protein BIW11_08118	OQR75912.1	0.000288984	0.0118965
glutamine synthetase isoform 1	OQR77098.1	0.000288496	0.0118965
isovaleryl-CoA dehydrogenase	OQR78724.1	0.000292225	0.0119883
hypothetical protein BIW11_07679	OQR76600.1	0.000295596	0.0120848
elongation of very long chain fatty acids protein 5-like	OQR70750.1	0.000296682	0.0120875
hypothetical protein BIW11_11084	OQR71302.1	0.000301629	0.012247
glutamate receptor-like	OQR70036.1	0.000308941	0.0124177
transient receptor potential cation channel subfamily A member 1-like	OQR75975.1	0.000308976	0.0124177
hypothetical protein BIW11_03309	OQR75111.1	0.000310935	0.0124542
hypothetical protein BIW11_11807	OQR70165.1	0.000318941	0.0127319
hypothetical protein BIW11_02045	OQR68281.1	0.000328859	0.0130837
elongation of very long chain fatty acids protein 4-like	OQR78755.1	0.000347215	0.013631
glutamate receptor-like, partial	OQR67917.1	0.00035135	0.0137479
intraflagellar transport protein 88-like	OQR70743.1	0.000355212	0.0138533
hypothetical protein BIW11_00491	OQR77123.1	0.000364277	0.0141139
hypothetical protein BIW11_07721	OQR76535.1	0.00036315	0.0141139
hypothetical protein BIW11_12574	OQR68949.1	0.000372769	0.0142803
glycine receptor subunit alpha-4-like	OQR73524.1	0.000371149	0.0142803
kinesin protein KIF3C-like	OQR70117.1	0.000373388	0.0142803
cuticle protein 10.9-like	OQR67587.1	0.000375357	0.0143094
intraflagellar transport protein 57-like	OQR67557.1	0.000401139	0.0152433
alpha-tocopherol transfer protein-like	OQR80217.1	0.000414916	0.0156517
hypothetical protein BIW11_03923	OQR71668.1	0.00042445	0.0158747
glutamine synthetase 2 cytoplasmic-like, partial	OQR71455.1	0.000424182	0.0158747
amiloride-sensitive sodium channel subunit alpha-like	OQR66916.1	0.00042626	0.0158923
aquaporin-11-like	OQR76454.1	0.000427976	0.0159062
hypothetical protein BIW11_11054	OQR71344.1	0.000451042	0.0165048
hypothetical protein BIW11_08991	OQR74548.1	0.00045739	0.0166856
hypothetical protein BIW11_02411	OQR80350.1	0.000468151	0.016922
transmembrane 7 superfamily member 3-like	OQR70773.1	0.000473072	0.0170479
cytoplasmic dynein 2 heavy chain 1-like, partial	OQR74458.1	0.00047944	0.0171729
nose resistant to fluoxetine protein 6-like, partial	OQR79652.1	0.000479113	0.0171729
hypothetical protein BIW11_01326	OQR72320.1	0.000488292	0.0173849
acetylcholinesterase-like, partial	OQR75614.1	0.000511843	0.0181689
hypothetical protein BIW11_06577	OQR78177.1	0.000523397	0.0184684
hypothetical protein BIW11_08644	OQR75101.1	0.000534367	0.0187439
hypothetical protein BIW11_13913, partial	OQR66814.1	0.000625229	0.0216746
putative E3 ubiquitin-protein ligase HECTD2-like	OQR77391.1	0.00063372	0.0219049
lysozyme C-like	OQR76418.1	0.000638412	0.0220029
72 kDa inositol polyphosphate 5-phosphatase-like, partial	OQR67067.1	0.000654679	0.0224982
hypothetical protein BIW11_11987	OQR69899.1	0.000662485	0.0227006
protein-glutamine gamma-glutamyltransferase-like	OQR69841.1	0.000667411	0.0227711
hypothetical protein BIW11_10618	OQR72051.1	0.000668384	0.0227711
glutamate receptor U1-like	OQR78212.1	0.000686062	0.0232848
muscle LIM protein Mlp84B-like	OQR75955.1	0.000687389	0.0232848
hypothetical protein BIW11_01586	OQR70997.1	0.000689852	0.0233017
hypothetical protein BIW11_13803	OQR66983.1	0.000697649	0.0234981
degenerin del-1-like	OQR68580.1	0.00071716	0.0240868
hypothetical protein BIW11_03846	OQR72080.1	0.000732167	0.0245214
epidermal retinol dehydrogenase 2-like	OQR77311.1	0.000736633	0.0245324
CD109 antigen-like, partial	OQR66876.1	0.000739384	0.024555
myoinhibitory peptide receptor 2	OQR69637.1	0.00074552	0.0246896
hypothetical protein BIW11_10752	OQR71833.1	0.000750476	0.0247845
carbonic anhydrase-related protein 10-like	OQR77926.1	0.000774467	0.0255058
SET and MYND domain-containing protein 3-like	OQR66985.1	0.000777242	0.0255263
hypothetical protein BIW11_02278	OQR66910.1	0.000784413	0.0256906
epididymal secretory protein E1-like	OQR78448.1	0.000799022	0.0260253
plasma kallikrein-like	OQR67816.1	0.000818905	0.0264549
hypothetical protein BIW11_10962	OQR71492.1	0.00083273	0.0267557
protein Skeletor	OQR71083.1	0.000865764	0.0276671
transmembrane protein-like	OQR71033.1	0.000891495	0.0283366
Bardet-Biedl syndrome 7 protein-like	OQR68069.1	0.000909179	0.0286682
hypothetical protein BIW11_11564, partial	OQR70546.1	0.000906806	0.0286682
hypothetical protein BIW11_11735	OQR70267.1	0.000917153	0.0286907
agrin-like	OQR76403.1	0.000913129	0.0286907
intraflagellar transport protein-like	OQR78693.1	0.000927407	0.0289079
hypothetical protein BIW11_10185	OQR72751.1	0.000935952	0.0290488
sex-regulated protein janus-A-like	OQR79673.1	0.000946061	0.0292859
hypothetical protein BIW11_10400, partial	OQR72412.1	0.00095106	0.029364
hypothetical protein BIW11_09233	OQR74195.1	0.000971564	0.0298416
hypothetical protein BIW11_06883, partial	OQR77733.1	0.000986347	0.0302174
hypothetical protein BIW11_10781	OQR71787.1	0.00102776	0.0312439
hypothetical protein BIW11_13139, partial	OQR68071.1	0.00105921	0.0321178
hypothetical protein BIW11_07095	OQR77440.1	0.00108443	0.032632
paramyosin-like, partial	OQR66856.1	0.00112247	0.0335979
sodium- and chloride-dependent GABA transporter ine-like	OQR67363.1	0.00112503	0.0335979
hypothetical protein BIW11_08803, partial	OQR74857.1	0.00113195	0.0337196
hypothetical protein BIW11_10507	OQR72257.1	0.00114997	0.0341705
hypothetical protein BIW11_13938	OQR66773.1	0.00115712	0.0342116
hypothetical protein BIW11_13599	OQR67310.1	0.00115647	0.0342116
hypothetical protein BIW11_08679, partial	OQR75045.1	0.00117585	0.0346789
intraflagellar transport protein 46-like, partial	OQR76194.1	0.00118448	0.0348465
hypothetical protein BIW11_03126	OQR76199.1	0.00120924	0.035487
hypothetical protein BIW11_11681, partial	OQR70353.1	0.00121251	0.035495
ankyrin repeat-containing protein-like, partial	OQR75484.1	0.00128503	0.0372501
polycystic kidney disease protein 1 2-like, partial	OQR79923.1	0.00128379	0.0372501
hypothetical protein BIW11_13110	OQR68108.1	0.00128186	0.0372501
GTP-binding protein GEM-like	OQR66511.1	0.00130426	0.0377154
hypothetical protein BIW11_05495	OQR79779.1	0.00130909	0.0377631
kinesin protein KIF12-like	OQR74301.1	0.00132184	0.0379568
hypothetical protein BIW11_07812, partial	OQR76384.1	0.00132221	0.0379568
hypothetical protein BIW11_11565	OQR70547.1	0.00132594	0.0379718
acetylcholinesterase-like, partial	OQR80358.1	0.00134285	0.0382831
body wall muscle protein HR-29-like	OQR68740.1	0.00134327	0.0382831
hypothetical protein BIW11_07664, partial	OQR76626.1	0.00142199	0.0400453
hypothetical protein BIW11_04800	OQR67283.1	0.00147516	0.0414443
one cut domain family member 2-like, partial	OQR73798.1	0.00150203	0.0418031
epidermal retinol dehydrogenase 2-like	OQR72189.1	0.00151271	0.0420016
heat shock protein beta-1-like	OQR67540.1	0.00151659	0.0420111
hypothetical protein BIW11_06487	OQR78319.1	0.00153572	0.0420496
hypothetical protein BIW11_09858	OQR73239.1	0.00152872	0.0420496
putative 4-coumarate--CoA ligase 5-like	OQR71458.1	0.00152986	0.0420496
hypothetical protein BIW11_11759	OQR70236.1	0.0016502	0.0446683
3-oxoacyl-[acyl-carrier-protein] reductase FabG-like	OQR71223.1	0.0016885	0.0452914
hypothetical protein BIW11_10931, partial	OQR71530.1	0.0016976	0.0454329
hypothetical protein BIW11_03995	OQR71307.1	0.00170752	0.0455953
solute carrier family 35 member F3-like	OQR66935.1	0.00172246	0.045891
cuticle protein 14-like	OQR68768.1	0.00178469	0.0474423
cytoplasmic dynein 2 heavy chain 1-like, partial	OQR75617.1	0.00191125	0.0499115
List of genes highly expressed in the mainbody relative to forelegs
Annotation	Gene	P-value	FDR
hypothetical protein BIW11_01514	OQR71354.1	2.40713e-13	4.7565e-10
hypothetical protein BIW11_03337	OQR74913.1	3.77235e-12	3.72708e-09
cathepsin L-like	OQR66474.1	2.73098e-10	1.79881e-07
ornithine decarboxylase-like	OQR69175.1	3.44674e-10	2.15077e-07
annexin A13-like	OQR70335.1	5.15159e-10	2.70945e-07
hypothetical protein BIW11_00284	OQR78562.1	6.0509e-10	2.75921e-07
hypothetical protein BIW11_08987, partial	OQR74553.1	3.66495e-09	1.27799e-06
hypothetical protein BIW11_00873	OQR74912.1	3.94745e-09	1.31797e-06
hypothetical protein BIW11_00618	OQR76327.1	3.49173e-08	8.27959e-06
serine protease-like	OQR67675.1	5.47191e-08	1.22406e-05
hypothetical protein BIW11_02252	OQR67160.1	7.89377e-08	1.6419e-05
hypothetical protein BIW11_07178	OQR77321.1	1.29006e-07	2.46693e-05
hypothetical protein BIW11_08910	OQR74677.1	1.52185e-07	2.693e-05
cathepsin L-like	OQR76371.1	1.87753e-07	3.22608e-05
hypothetical protein BIW11_11208, partial	OQR71095.1	2.93975e-07	4.5379e-05
zinc finger protein-like	OQR70173.1	3.0361e-07	4.59535e-05
cathepsin S-like	OQR77126.1	3.3596e-07	4.93578e-05
Larval cuticle protein A3A-like	OQR67513.1	4.38452e-07	5.91978e-05
hypothetical protein BIW11_08768	OQR74911.1	8.28143e-07	9.2627e-05
EH domain-containing protein 1-like	OQR76817.1	1.02643e-06	0.000111646
hypothetical protein BIW11_03507	OQR73807.1	1.13689e-06	0.000118237
hypothetical protein BIW11_12639	OQR68858.1	2.57252e-06	0.000242062
hypothetical protein BIW11_05690	OQR79505.1	2.99907e-06	0.000279976
hypothetical protein BIW11_02810	OQR78008.1	3.34089e-06	0.000304689
hypothetical protein BIW11_03861, partial	OQR72027.1	3.6587e-06	0.000318953
phospholipase A2-like	OQR70682.1	4.82353e-06	0.000408484
Mucin-2 precursor-like	OQR73803.1	5.07475e-06	0.000423706
acidic mammalian chitinase-like	OQR72877.1	5.15454e-06	0.000427358
hypothetical protein BIW11_08217	OQR75760.1	5.54583e-06	0.000453457
acyl-CoA synthetase-like	OQR76034.1	5.70949e-06	0.000460488
hypothetical protein BIW11_08072	OQR75977.1	6.20449e-06	0.000493694
hypothetical protein BIW11_02391	OQR66171.1	9.20675e-06	0.000676766
collagen alpha-2(IV) chain-like, partial	OQR70045.1	9.43331e-06	0.000686143
hypothetical protein BIW11_02355	OQR66409.1	1.00478e-05	0.000726385
hypothetical protein BIW11_08792	OQR74875.1	1.33691e-05	0.000917435
hypothetical protein BIW11_01027	OQR74086.1	1.71835e-05	0.0011266
hypothetical protein BIW11_04310	OQR69710.1	1.70294e-05	0.0011266
hypothetical protein BIW11_09529	OQR73776.1	1.71992e-05	0.0011266
hypothetical protein BIW11_11244	OQR71036.1	2.08374e-05	0.00132821
hypothetical protein BIW11_05240	OQR80162.1	2.40009e-05	0.00148981
pro-corazonin-like	OQR80020.1	2.54522e-05	0.00157167
voltage-dependent anion-selective channel-like	OQR72142.1	2.75572e-05	0.00166693
hypothetical protein BIW11_10735	OQR71853.1	2.98701e-05	0.0017707
cuticle protein-like	OQR74855.1	3.02242e-05	0.00177246
hypothetical protein BIW11_07843	OQR76320.1	3.28239e-05	0.00190765
cuticle protein 10.9-like	OQR77389.1	3.69601e-05	0.00212718
hypothetical protein BIW11_02467	OQR79987.1	4.07476e-05	0.0023115
long-chain fatty acid transport protein 4-like	OQR73578.1	4.55528e-05	0.00254752
myosin heavy chain, partial	OQR77594.1	4.73827e-05	0.00261288
hypothetical protein BIW11_02944	OQR77190.1	5.41805e-05	0.0029602
myosin heavy chain	OQR78286.1	6.33547e-05	0.0033236
mitochondrial carnitine/acylcarnitine carrier protein CACL-like	OQR70162.1	7.14432e-05	0.0036668
pentapeptide MXKDX repeat family protein-like	OQR77550.1	7.55608e-05	0.00386142
hypothetical protein BIW11_07611	OQR76701.1	0.000101001	0.00503138
N-lysine methyltransferase SMYD2-A-like	OQR67966.1	0.00010357	0.00513776
hypothetical protein BIW11_12786, partial	OQR68628.1	0.00011751	0.00570982
pseudouridine-5'-monophosphatase-like	OQR75100.1	0.000119802	0.00579744
collagen alpha-2(IV) chain-like, partial	OQR74042.1	0.000127749	0.00613194
hypothetical protein BIW11_01227	OQR72850.1	0.000145817	0.00686703
hypothetical protein BIW11_09419	OQR73934.1	0.000150599	0.00705734
large lipid transfer protein-like	OQR71211.1	0.000152825	0.00710545
serine:threonine protein kinase haspin-like	OQR75214.1	0.000191242	0.00855611
hypothetical protein BIW11_11293	OQR70948.1	0.000221535	0.00960218
hypothetical protein BIW11_02174	OQR67563.1	0.000225558	0.00972444
hypothetical protein BIW11_12208	OQR69512.1	0.000239508	0.0101778
hypothetical protein BIW11_10053, partial	OQR72948.1	0.000269604	0.011255
hypothetical protein BIW11_04048	OQR71040.1	0.000281127	0.011654
deoxyribonuclease-2-like	OQR76197.1	0.00030497	0.0123403
hypothetical protein BIW11_09231	OQR74197.1	0.000332419	0.0131372
hypothetical protein BIW11_04867, partial	OQR67018.1	0.000332026	0.0131372
hypothetical protein BIW11_09581, partial	OQR73688.1	0.000341866	0.0134657
ectonucleoside triphosphate diphosphohydrolase 5-like	OQR73319.1	0.000371633	0.0142803
hypothetical protein BIW11_05088, partial	OQR80386.1	0.000404601	0.0153257
fatty acid synthase-like	OQR66937.1	0.000415847	0.0156517
hypothetical protein BIW11_11448	OQR70715.1	0.000440324	0.0161625
phosphoribosylformylglycinamidine synthase-like	OQR79567.1	0.000439184	0.0161625
large lipid transfer protein-like	OQR71212.1	0.000439472	0.0161625
cuticle protein 10.9-like	OQR70389.1	0.000439943	0.0161625
zinc finger protein-like	OQR76100.1	0.000461603	0.0167876
hypothetical protein BIW11_10596	OQR72084.1	0.000466215	0.0169035
hypothetical protein BIW11_02035	OQR68323.1	0.000483497	0.0172661
phosphoenolpyruvate carboxykinase	OQR68009.1	0.000518238	0.018341
sialin-like	OQR77079.1	0.000529808	0.0186392
hypothetical protein BIW11_08814	OQR74838.1	0.000541793	0.0189484
inositol oxygenase-like	OQR69938.1	0.000553948	0.0193165
hypothetical protein BIW11_14159	OQR66441.1	0.000588482	0.0204606
hypothetical protein BIW11_03362	OQR74775.1	0.000736558	0.0245324
hypothetical protein BIW11_00991	OQR74265.1	0.000795007	0.0259659
CAAX prenyl protease 1-like	OQR74517.1	0.000818033	0.0264549
hypothetical protein BIW11_10099	OQR72879.1	0.000816471	0.0264549
mitochondrial carnitine/acylcarnitine carrier protein-like, partial	OQR79803.1	0.000825332	0.0265901
pyruvate carboxylase	OQR71720.1	0.000858335	0.0275038
hypothetical protein BIW11_13547	OQR67408.1	0.000888424	0.0283149
urocanate hydratase-like	OQR70580.1	0.000905709	0.0286682
hypothetical protein BIW11_01513	OQR71352.1	0.00091492	0.0286907
hypothetical protein BIW11_12877, partial	OQR68499.1	0.000928974	0.0289079
ornithine aminotransferase	OQR70453.1	0.00095533	0.0294192
hypothetical protein BIW11_00142	OQR79508.1	0.00101853	0.0311229
adult-specific rigid cuticular protein 15.7-like	OQR68035.1	0.0010275	0.0312439
zinc finger RNA-binding protein-like	OQR70379.1	0.00106627	0.0322493
hypothetical protein BIW11_05986	OQR79075.1	0.00107916	0.032556
hypothetical protein BIW11_00336, partial	OQR78244.1	0.00109802	0.0329571
hypothetical protein BIW11_04926	OQR66755.1	0.00128084	0.0372501
ras GTPase-activating protein 1-like	OQR77013.1	0.00137439	0.0389828
hypothetical protein BIW11_09479	OQR73842.1	0.00137217	0.0389828
hypothetical protein BIW11_08211	OQR75770.1	0.00139873	0.0395783
peroxidasin-like	OQR71176.1	0.00141921	0.0400453
hypothetical protein BIW11_03885	OQR71878.1	0.00148508	0.0415263
vitellogenin 1-like	OQR79705.1	0.00148365	0.0415263
fatty acid synthase-like	OQR66320.1	0.00149916	0.0418031
sulfotransferase family cytosolic 2B member 1-like	OQR73993.1	0.00153323	0.0420496
hypothetical protein BIW11_13067	OQR68175.1	0.00153119	0.0420496
hypothetical protein BIW11_13849	OQR66909.1	0.00154344	0.0421637
hypothetical protein BIW11_11652, partial	OQR70412.1	0.00157762	0.0429783
hypothetical protein BIW11_10106, partial	OQR72870.1	0.00158051	0.0429783
hypothetical protein BIW11_12949	OQR68380.1	0.00158606	0.0430306
homeobox protein Nkx-6.3-like	OQR73994.1	0.00166797	0.0450467
glutamine synthetase isoform 2	OQR77549.1	0.00167192	0.0450507
methyltransferase-like	OQR67255.1	0.00167631	0.0450665
hypothetical protein BIW11_06653	OQR78066.1	0.00180282	0.0478172
hypothetical protein BIW11_11172	OQR71154.1	0.00182273	0.0482373
hypothetical protein BIW11_07126	OQR77390.1	0.0018449	0.0487151
scavenger receptor class B member 1-like	OQR75702.1	0.00187401	0.0493738
muscarinic acetylcholine receptor DM1-like	OQR68529.1	0.00189263	0.0497539
cytochrome P450 2J6-like	OQR75371.1	0.00190018	0.0498193
hypothetical protein BIW11_08423	OQR75432.1	0.00190352	0.0498193

## Sheet: Table S4
List of genes highly expressed in the hindlegs relative to mainbody
Annotation	Gene	P-value	FDR
cytochrome P450 4V2-like	OQR78005.1	1.74797e-17	2.03744e-13
elongation of very long chain fatty acids protein 5-like	OQR70750.1	1.15923e-15	6.64505e-12
hypothetical protein BIW11_07423, partial	OQR76980.1	2.47241e-14	5.76368e-11
hypothetical protein BIW11_11318	OQR70917.1	1.04438e-13	2.02889e-10
atrial natriuretic peptide receptor 1-like, partial	OQR67817.1	4.56408e-13	6.64986e-10
hypothetical protein BIW11_11083	OQR71301.1	1.74662e-12	2.26207e-09
hypothetical protein BIW11_11396	OQR70796.1	4.86657e-12	5.67248e-09
short-chain dehydrogenase TIC 32	OQR75147.1	6.95982e-12	6.76031e-09
SET and MYND domain-containing protein 3-like	OQR66985.1	6.41584e-12	6.76031e-09
hypothetical protein BIW11_13456	OQR67554.1	1.05117e-11	9.42499e-09
elongation of very long chain fatty acids protein 5-like	OQR78402.1	1.56547e-11	1.30336e-08
monocarboxylate transporter-like, partial	OQR69348.1	8.50503e-11	6.19591e-08
hypothetical protein BIW11_13652, partial	OQR67227.1	1.29895e-10	8.90624e-08
hypothetical protein BIW11_14161	OQR66440.1	1.96653e-10	1.27344e-07
hypothetical protein BIW11_13782	OQR67014.1	2.11101e-10	1.29505e-07
hypothetical protein BIW11_11434	OQR70735.1	1.5744e-09	6.79676e-07
golgi-associated plant pathogenesis-related protein 1-like, partial	OQR69098.1	1.5115e-09	6.79676e-07
hypothetical protein BIW11_07399	OQR77010.1	1.81559e-09	7.29743e-07
hypothetical protein BIW11_13139, partial	OQR68071.1	3.44805e-09	1.21789e-06
hypothetical protein BIW11_10185	OQR72751.1	4.8287e-09	1.65539e-06
hypothetical protein BIW11_12821	OQR68577.1	6.24624e-09	2.08018e-06
achaete-scute1-like	OQR79546.1	6.84718e-09	2.15705e-06
acyl-CoA desaturase-like	OQR70420.1	1.04309e-08	3.03958e-06
hypothetical protein BIW11_11742	OQR70259.1	1.3407e-08	3.63663e-06
beta-tubulin-like, partial	OQR68297.1	1.49044e-08	3.86057e-06
hypothetical protein BIW11_09858	OQR73239.1	1.83999e-08	4.56317e-06
agrin-like	OQR67611.1	2.08323e-08	5.05878e-06
protein atonal7-A-like	OQR73903.1	2.50463e-08	5.95794e-06
regulator of G-protein signaling 7-like	OQR73652.1	2.81303e-08	6.55773e-06
hypothetical protein BIW11_01356	OQR72172.1	3.30602e-08	7.43322e-06
aquaporin-11-like	OQR76454.1	3.69774e-08	7.83653e-06
hypothetical protein BIW11_01442	OQR71743.1	3.57381e-08	7.83653e-06
cuticle protein 10.9-like	OQR73601.1	4.58658e-08	9.54665e-06
hypothetical protein BIW11_13599	OQR67310.1	5.16063e-08	1.0553e-05
short-chain dehydrogenase TIC 32	OQR73315.1	5.54056e-08	1.11346e-05
putative glycogen-like	OQR79048.1	5.87977e-08	1.14224e-05
nose resistant to fluoxetine protein 6-like	OQR78921.1	5.8038e-08	1.14224e-05
hypothetical protein BIW11_08197	OQR75792.1	6.4936e-08	1.20515e-05
hypothetical protein BIW11_03910	OQR71742.1	6.3656e-08	1.20515e-05
PDZ and LIM domain protein Zasp-like	OQR78130.1	6.76571e-08	1.2322e-05
hypothetical protein BIW11_12788	OQR68625.1	7.46997e-08	1.31924e-05
hypothetical protein BIW11_09352, partial	OQR74034.1	1.15332e-07	1.97693e-05
hypothetical protein BIW11_03251	OQR75514.1	1.2716e-07	2.14808e-05
solute carrier family 25 member 35-like	OQR73523.1	1.33449e-07	2.1604e-05
glutamate receptor, partial	OQR69229.1	1.3263e-07	2.1604e-05
titin-like, partial	OQR73131.1	1.38082e-07	2.20477e-05
hypothetical protein BIW11_03515	OQR73747.1	1.43402e-07	2.25877e-05
protein kinase DC2-like, partial	OQR77246.1	1.51637e-07	2.35665e-05
secreted salivary gland peptide-like	OQR80391.1	1.59156e-07	2.44095e-05
prepro ion transport peptide	OQR75806.1	1.65942e-07	2.51197e-05
hypothetical protein BIW11_01586	OQR70997.1	1.84412e-07	2.75577e-05
nidogen-2-like	OQR72069.1	2.20498e-07	3.1343e-05
hypothetical protein BIW11_09112, partial	OQR74384.1	2.4383e-07	3.38765e-05
calmodulin-like	OQR73774.1	2.44134e-07	3.38765e-05
elongation of very long chain fatty acids protein 7-like	OQR74880.1	2.66277e-07	3.65144e-05
elongation of very long chain fatty acids protein 4-like	OQR68363.1	2.79436e-07	3.7438e-05
fatty acyl-CoA reductase-like	OQR67500.1	2.90298e-07	3.80418e-05
leucine-rich repeat-containing protein 20-like	OQR71110.1	2.9047e-07	3.80418e-05
hypothetical protein BIW11_06590	OQR78163.1	3.09211e-07	4.00463e-05
PDZ and LIM domain protein Zasp isoform X1, partial	OQR74915.1	3.34173e-07	4.21079e-05
hypothetical protein BIW11_09728	OQR73444.1	3.35967e-07	4.21079e-05
hypothetical protein BIW11_09506, partial	OQR73812.1	3.35756e-07	4.21079e-05
short-chain dehydrogenase TIC 32	OQR78642.1	3.50398e-07	4.30812e-05
hypothetical protein BIW11_13155	OQR68046.1	3.51125e-07	4.30812e-05
proclotting enzyme-like	OQR70073.1	3.62102e-07	4.39652e-05
hypothetical protein BIW11_06165	OQR78804.1	3.79498e-07	4.56024e-05
hypothetical protein BIW11_11054	OQR71344.1	3.8889e-07	4.57869e-05
hypothetical protein BIW11_10962	OQR71492.1	4.02613e-07	4.66189e-05
MFS-type transporter SLC18B1-like	OQR75565.1	4.03956e-07	4.66189e-05
SEC14 domain and spectrin repeat-containing protein 1-like, partial	OQR73129.1	4.439e-07	5.02339e-05
smoothelin-like	OQR73518.1	4.5089e-07	5.05343e-05
Kv channel-interacting protein 4-like	OQR79027.1	4.61118e-07	5.07056e-05
hypothetical protein BIW11_12956	OQR68371.1	4.58578e-07	5.07056e-05
nose resistant to fluoxetine protein 6-like	OQR70047.1	4.77142e-07	5.1496e-05
heat shock protein beta-1-like	OQR67540.1	5.10905e-07	5.20679e-05
sex-regulated protein janus-A-like	OQR79673.1	5.27111e-07	5.20679e-05
hypothetical protein BIW11_00580	OQR76519.1	5.06879e-07	5.20679e-05
hypothetical protein BIW11_11358	OQR70857.1	5.09463e-07	5.20679e-05
hypothetical protein BIW11_01749	OQR70051.1	4.94505e-07	5.20679e-05
hypothetical protein BIW11_07341	OQR77082.1	5.19054e-07	5.20679e-05
hypothetical protein BIW11_08569	OQR75219.1	4.95764e-07	5.20679e-05
hypothetical protein BIW11_09936, partial	OQR73132.1	5.2506e-07	5.20679e-05
hypothetical protein BIW11_05330	OQR80041.1	5.4559e-07	5.34403e-05
tetraspanin-11-like	OQR79082.1	5.51287e-07	5.35484e-05
Kv channel-interacting protein 4-like, partial	OQR69035.1	5.74958e-07	5.5386e-05
hypothetical protein BIW11_11084	OQR71302.1	5.92137e-07	5.63115e-05
hypothetical protein BIW11_00491	OQR77123.1	5.94228e-07	5.63115e-05
titin-like	OQR72457.1	7.0419e-07	6.56643e-05
caspase-3-like, partial	OQR74089.1	7.57152e-07	7.00426e-05
PDZ and LIM domain protein Zasp-like, partial	OQR79431.1	7.98007e-07	7.21052e-05
saccharopine dehydrogenase oxidoreductase-like	OQR72396.1	8.92482e-07	7.96365e-05
nose resistant to fluoxetine protein 6-like, partial	OQR67017.1	8.95023e-07	7.96365e-05
hypothetical protein BIW11_09238, partial	OQR74185.1	9.5461e-07	8.4295e-05
hypothetical protein BIW11_12509, partial	OQR69046.1	9.68669e-07	8.48933e-05
hypothetical protein BIW11_09847	OQR73256.1	9.93624e-07	8.59859e-05
PDZ and LIM domain protein Zasp-like, partial	OQR79432.1	1.00465e-06	8.61042e-05
transmembrane 7 superfamily member 3-like	OQR70773.1	1.0282e-06	8.74793e-05
hypothetical protein BIW11_00055	OQR80074.1	1.03751e-06	8.76321e-05
acetylcholinesterase-like, partial	OQR75614.1	1.06163e-06	8.90239e-05
hypothetical protein BIW11_06591, partial	OQR78164.1	1.08056e-06	8.9212e-05
delta-sarcoglycan-like	OQR66627.1	1.15004e-06	9.374e-05
cuticle protein 14-like	OQR68768.1	1.16227e-06	9.4079e-05
hypothetical protein BIW11_06040, partial	OQR78993.1	1.24524e-06	9.94144e-05
peripheral plasma membrane protein CASK-like, partial	OQR68722.1	1.26228e-06	0.000100089
hypothetical protein BIW11_03356	OQR74812.1	1.29168e-06	0.000101446
hypothetical protein BIW11_09248	OQR74178.1	1.2968e-06	0.000101446
hypothetical protein BIW11_06487	OQR78319.1	1.31496e-06	0.000102181
hypothetical protein BIW11_03573	OQR73474.1	1.33726e-06	0.000102488
hypothetical protein BIW11_03462	OQR74128.1	1.34384e-06	0.000102488
hypothetical protein BIW11_11055	OQR71343.1	1.34528e-06	0.000102488
hypothetical protein BIW11_01764	OQR69903.1	1.45735e-06	0.000109592
troponin I 4-like	OQR67399.1	1.51679e-06	0.000113332
adenylate kinase isoenzyme 1-like	OQR70982.1	1.66689e-06	0.000123753
nose resistant to fluoxetine protein 6-like	OQR73490.1	1.6911e-06	0.000124434
hypothetical protein BIW11_09234	OQR74193.1	1.69741e-06	0.000124434
elongation of very long chain fatty acids protein 4-like	OQR78755.1	1.71968e-06	0.000125279
arginine kinase-like	OQR70087.1	1.73719e-06	0.000125769
paramyosin-like, partial	OQR66856.1	1.80981e-06	0.000130217
hypothetical protein BIW11_09341	OQR74058.1	1.92689e-06	0.00013779
hypothetical protein BIW11_03133	OQR76175.1	1.96622e-06	0.000139745
myosin light chain kinase	OQR69579.1	1.99947e-06	0.000140252
hypothetical protein BIW11_03747, partial	OQR72576.1	2.20869e-06	0.000152334
tubulin beta chain-like, partial	OQR67064.1	2.19929e-06	0.000152334
serum amyloid A protein-like	OQR76647.1	2.32174e-06	0.00015919
hypothetical protein BIW11_04372	OQR69448.1	2.56597e-06	0.00017189
hypothetical protein BIW11_09111	OQR74385.1	2.58611e-06	0.00017225
arylsulfatase B-like, partial	OQR80395.1	2.72155e-06	0.000180241
hypothetical protein BIW11_03863	OQR72015.1	2.81041e-06	0.000184034
hypothetical protein BIW11_03558, partial	OQR73566.1	2.80837e-06	0.000184034
cytochrome c-2-like	OQR75209.1	2.92837e-06	0.000190184
hypothetical protein BIW11_00131	OQR79572.1	2.93696e-06	0.000190184
retinol dehydrogenase 14-like	OQR79593.1	3.388e-06	0.000216981
hypothetical protein BIW11_05271	OQR80126.1	3.44047e-06	0.000218087
hypothetical protein BIW11_13544	OQR67420.1	3.44269e-06	0.000218087
troponin C isoform 1	OQR71444.1	3.47201e-06	0.000218755
hypothetical protein BIW11_09233	OQR74195.1	3.63327e-06	0.000227685
glutamate-gated chloride channel-like	OQR77509.1	3.76752e-06	0.000231127
protein-glutamine gamma-glutamyltransferase-like	OQR69841.1	3.76294e-06	0.000231127
chaoptin-like	OQR79698.1	3.89657e-06	0.000234488
F-box/LRR-repeat protein 7-like	OQR67555.1	3.93404e-06	0.000234488
slit1 protein-like	OQR67091.1	3.943e-06	0.000234488
glutamate receptor	OQR68400.1	3.93734e-06	0.000234488
acetylcholinesterase-like, partial	OQR80358.1	3.88964e-06	0.000234488
hypothetical protein BIW11_03889	OQR71862.1	3.97206e-06	0.000235017
hypothetical protein BIW11_08002, partial	OQR76078.1	4.29801e-06	0.000250628
cysteine and glycine-rich protein 1-like	OQR76999.1	4.30041e-06	0.000250628
tropomodulin-like	OQR71825.1	4.32652e-06	0.000250895
cuticle protein 10.9-like	OQR80292.1	4.44385e-06	0.000256423
A disintegrin and metalloproteinase with thrombospondin motifs 18-like	OQR68170.1	4.48413e-06	0.000256751
hypothetical protein BIW11_09995	OQR73034.1	4.49359e-06	0.000256751
myosin regulatory light chain 2-like	OQR80016.1	4.55733e-06	0.000259123
cGMP-inhibited 3'	OQR67926.1	4.72205e-06	0.000265101
hypothetical protein BIW11_08602, partial	OQR75174.1	4.7307e-06	0.000265101
hypothetical protein BIW11_05875, partial	OQR79239.1	4.92402e-06	0.000273708
myosin light chain alkali-like	OQR80196.1	5.05521e-06	0.000275343
hypothetical protein BIW11_12089	OQR69718.1	5.00859e-06	0.000275343
hypothetical protein BIW11_08848, partial	OQR74786.1	5.13087e-06	0.000278165
hemicentin-1 isoform 2	OQR67150.1	5.21227e-06	0.00028127
hypothetical protein BIW11_13541	OQR67419.1	5.33437e-06	0.000285218
hypothetical protein BIW11_00359	OQR78092.1	5.40776e-06	0.000286513
troponin T-like	OQR77996.1	5.43468e-06	0.000286636
hypothetical protein BIW11_03156	OQR76066.1	5.57899e-06	0.000290307
serine/threonine-protein kinase Doa-like	OQR73284.1	5.5599e-06	0.000290307
hypothetical protein BIW11_05495	OQR79779.1	5.61768e-06	0.000291021
hypothetical protein BIW11_07549	OQR76798.1	5.65677e-06	0.000291749
hypothetical protein BIW11_02903	OQR77469.1	5.93768e-06	0.000303551
chaoptin-like	OQR79696.1	6.23078e-06	0.000317144
hypothetical protein BIW11_14298	OQR66219.1	6.31098e-06	0.00031983
protein Skeletor	OQR71083.1	6.61874e-06	0.000333974
hypothetical protein BIW11_12466, partial	OQR69115.1	6.66381e-06	0.000334799
carboxyl-terminal PDZ ligand of neuronal nitric oxide synthase protein-like	OQR74535.1	6.79492e-06	0.000339921
hypothetical protein BIW11_04407	OQR69248.1	6.93956e-06	0.000345107
hypothetical protein BIW11_08352	OQR75539.1	7.09825e-06	0.000350582
hypothetical protein BIW11_02553	OQR79450.1	7.46827e-06	0.0003673
hypothetical protein BIW11_11063, partial	OQR71333.1	7.58367e-06	0.000369855
hypothetical protein BIW11_05270	OQR80125.1	7.62964e-06	0.000370546
polycystic kidney disease protein 1 2-like	OQR78168.1	7.70076e-06	0.000370909
hypothetical protein BIW11_08926, partial	OQR74646.1	7.76196e-06	0.000371682
hypothetical protein BIW11_08337	OQR75564.1	7.78057e-06	0.000371682
monocyte to macrophage differentiation protein-like, partial	OQR76696.1	7.85202e-06	0.000373564
hypothetical protein BIW11_04274	OQR69869.1	7.89156e-06	0.000373919
hypothetical protein BIW11_11983	OQR69907.1	7.95433e-06	0.000375367
hypothetical protein BIW11_06577	OQR78177.1	7.99656e-06	0.000375838
hypothetical protein BIW11_03996	OQR71295.1	8.10592e-06	0.000379448
acid methyltransferase-like	OQR67319.1	8.28642e-06	0.000384807
cuticle protein 10.9-like	OQR80295.1	8.5877e-06	0.000395645
hypothetical protein BIW11_01707	OQR70328.1	8.63998e-06	0.000396487
hypothetical protein BIW11_11735	OQR70267.1	9.13388e-06	0.000415877
hypothetical protein BIW11_13963	OQR66722.1	9.40962e-06	0.00042511
hypothetical protein BIW11_09668	OQR73536.1	9.89733e-06	0.000445418
hypothetical protein BIW11_08990	OQR74550.1	1.03593e-05	0.000464415
glycosyltransferase 25 family member-like	OQR67274.1	1.05252e-05	0.000470045
Bardet-Biedl syndrome 7 protein-like	OQR68893.1	1.08436e-05	0.000482415
muscle LIM protein Mlp84B-like	OQR69463.1	1.10729e-05	0.000489865
ryanodine receptor 44F-like	OQR66499.1	1.10951e-05	0.000489865
glutamate receptor 1-like	OQR73891.1	1.11823e-05	0.000491852
sarcoplasmic calcium-binding proteins I	OQR69881.1	1.1494e-05	0.000500331
hypothetical protein BIW11_06230	OQR78708.1	1.16562e-05	0.000505074
KIF1-binding protein-like	OQR80372.1	1.18761e-05	0.000512698
cuticle protein 10.9-like	OQR80293.1	1.19452e-05	0.000513776
putative nuclear hormone receptor HR3-like	OQR77671.1	1.20084e-05	0.000514597
muscle-specific protein 20-like, partial	OQR72985.1	1.26011e-05	0.000536053
cuticular protein-like	OQR69959.1	1.28956e-05	0.000546584
hypothetical protein BIW11_04450	OQR69048.1	1.29438e-05	0.000546642
hypothetical protein BIW11_09288, partial	OQR74123.1	1.30108e-05	0.000547488
actin	OQR69537.1	1.37255e-05	0.000567355
hypothetical protein BIW11_05575, partial	OQR79663.1	1.36008e-05	0.000567355
sulfotransferase 1C2-like	OQR75982.1	1.37565e-05	0.000567355
hypothetical protein BIW11_05430, partial	OQR79876.1	1.49723e-05	0.000614498
serine/threonine-protein kinase Doa-like, partial	OQR71740.1	1.53196e-05	0.000624352
agrin-like	OQR76403.1	1.53191e-05	0.000624352
hypothetical protein BIW11_05628	OQR79595.1	1.57764e-05	0.000640062
hypothetical protein BIW11_02600	OQR79164.1	1.62132e-05	0.000651661
myosin heavy chain	OQR72719.1	1.63547e-05	0.000655087
myosin heavy chain	OQR72626.1	1.64572e-05	0.000656833
hypothetical protein BIW11_02897	OQR77485.1	1.6511e-05	0.000656833
calponin-like, partial	OQR76054.1	1.66648e-05	0.000660697
hypothetical protein BIW11_06588	OQR78165.1	1.67302e-05	0.00066104
hypothetical protein BIW11_06274	OQR78645.1	1.76044e-05	0.000693231
ryanodine receptor 44F-like, partial	OQR66500.1	1.77364e-05	0.00069608
hypothetical protein BIW11_03965	OQR71484.1	1.84273e-05	0.000720768
TWiK family of potassium channels protein 18-like	OQR67316.1	1.96271e-05	0.000760046
hypothetical protein BIW11_11987	OQR69899.1	1.97386e-05	0.000761832
transforming growth factor beta-1-induced transcript 1 protein-like	OQR74579.1	2.01551e-05	0.000775339
glyoxylate reductase/hydroxypyruvate reductase-like	OQR68102.1	2.0259e-05	0.000776774
hypothetical protein BIW11_13543, partial	OQR67417.1	2.04689e-05	0.000779692
glutamate receptor	OQR75397.1	2.11376e-05	0.00080254
calcium-transporting ATPase sarcoplasmic/endoplasmic reticulum type-like	OQR69666.1	2.15465e-05	0.000813349
sarcalumenin-like	OQR76797.1	2.15619e-05	0.000813349
muscle M-line assembly protein unc-89-like	OQR70394.1	2.27572e-05	0.00085567
acyl-CoA desaturase-like	OQR77704.1	2.37642e-05	0.000876567
N-methyltransferase-like	OQR68274.1	2.37005e-05	0.000876567
transmembrane protein-like	OQR72016.1	2.37043e-05	0.000876567
glutamine synthetase isoform 1	OQR77098.1	2.4997e-05	0.000913396
F-box/LRR-repeat protein 20-like	OQR77114.1	2.50761e-05	0.000913396
hypothetical protein BIW11_03526	OQR73701.1	2.52543e-05	0.000914173
transcription factor Sox-9-A-like	OQR69253.1	2.54448e-05	0.000915385
hypothetical protein BIW11_01623	OQR70797.1	2.53734e-05	0.000915385
long-chain-fatty-acid--CoA ligase 4-like, partial	OQR74184.1	2.59776e-05	0.000931676
hypothetical protein BIW11_02278	OQR66910.1	2.79278e-05	0.00099246
hypothetical protein BIW11_06360, partial	OQR78511.1	2.82097e-05	0.000999429
hypothetical protein BIW11_06733, partial	OQR77945.1	2.90705e-05	0.0010268
hypothetical protein BIW11_10855, partial	OQR71683.1	2.95035e-05	0.0010331
succinate dehydrogenase assembly factor 2-A	OQR67714.1	2.93595e-05	0.0010331
hypothetical protein BIW11_13171, partial	OQR68018.1	2.96992e-05	0.00103645
hypothetical protein BIW11_01064	OQR73882.1	2.98122e-05	0.00103729
hypothetical protein BIW11_06220	OQR78725.1	3.081e-05	0.00106564
DEP domain-containing protein 1A-like	OQR68307.1	3.09699e-05	0.001068
hypothetical protein BIW11_02397	OQR66136.1	3.12192e-05	0.00107343
ryanodine receptor 44F-like, partial	OQR71246.1	3.20091e-05	0.00109555
hypothetical protein BIW11_12066, partial	OQR69760.1	3.20507e-05	0.00109555
hypothetical protein BIW11_06638, partial	OQR78096.1	3.26182e-05	0.00111169
muscle M-line assembly protein unc-89-like, partial	OQR66737.1	3.36125e-05	0.00114224
cuticle protein 10.9-like	OQR67587.1	3.41865e-05	0.00115167
hypothetical protein BIW11_10507	OQR72257.1	3.40879e-05	0.00115167
galactoside 3(4)-L-fucosyltransferase-like, partial	OQR72860.1	3.40018e-05	0.00115167
hypothetical protein BIW11_00747, partial	OQR75585.1	3.49137e-05	0.00116941
myosin heavy chain	OQR70758.1	3.60651e-05	0.00120075
ubiquitin carboxyl-terminal hydrolase 64E-like	OQR79821.1	3.76651e-05	0.00123669
glutamine synthetase 2 cytoplasmic-like, partial	OQR71455.1	3.80507e-05	0.00124584
muscle LIM protein Mlp84B-like	OQR75955.1	3.92443e-05	0.00127418
hypothetical protein BIW11_08817	OQR74834.1	3.95592e-05	0.00127729
hypothetical protein BIW11_00645	OQR76110.1	4.04226e-05	0.00130094
hypothetical protein BIW11_02935	OQR77286.1	4.05147e-05	0.00130094
beta-1	OQR67205.1	4.20078e-05	0.00133782
fyve, partial	OQR66311.1	4.22492e-05	0.00134184
hypothetical protein BIW11_01936	OQR68908.1	4.52307e-05	0.00141723
laminin subunit alpha-1-like	OQR76919.1	4.54906e-05	0.00141775
transmembrane protein-like	OQR74203.1	4.63376e-05	0.0014403
hypothetical protein BIW11_11885	OQR70048.1	4.69195e-05	0.00145451
hypothetical protein BIW11_01047, partial	OQR73970.1	4.84456e-05	0.00148601
hypothetical protein BIW11_03078	OQR76424.1	5.05688e-05	0.00154301
meiotic recombination protein DMC1/LIM15-like	OQR76839.1	5.28822e-05	0.00160368
hypothetical protein BIW11_04800	OQR67283.1	5.29698e-05	0.00160368
twitchin-like, partial	OQR71703.1	5.27786e-05	0.00160368
twitchin-like	OQR71708.1	5.31223e-05	0.00160413
ecdysone 20-monooxygenase-like	OQR70946.1	5.44182e-05	0.00163901
tropomyosin-like	OQR72224.1	5.47022e-05	0.00164332
ankyrin-1-like, partial	OQR76187.1	5.51361e-05	0.0016521
lysozyme C-like	OQR76418.1	5.7163e-05	0.00170844
actin	OQR70677.1	5.89467e-05	0.00175136
peripheral plasma membrane protein CASK-like	OQR70968.1	5.89997e-05	0.00175136
hypothetical protein BIW11_00119	OQR79714.1	5.99591e-05	0.00177382
hypothetical protein BIW11_02978	OQR76950.1	6.15835e-05	0.00181267
actin	OQR76811.1	6.33697e-05	0.00185043
glycerol-3-phosphate dehydrogenase	OQR75494.1	6.38914e-05	0.00185715
hypothetical protein BIW11_08725, partial	OQR74976.1	6.52653e-05	0.00188767
erythrocyte band 7 integral membrane protein-like	OQR78565.1	6.59684e-05	0.00190329
TNF receptor-associated factor 6-like	OQR66751.1	6.73595e-05	0.00193385
hypothetical protein BIW11_05111	OQR80357.1	6.90172e-05	0.00197528
hypothetical protein BIW11_13117	OQR68103.1	6.97876e-05	0.00198401
myosin heavy chain	OQR72718.1	7.11021e-05	0.00200185
hypothetical protein BIW11_04131	OQR70567.1	7.18921e-05	0.00201436
kinesin protein Klp10A-like	OQR67298.1	7.21823e-05	0.00201764
putative citrate synthase 1, partial	OQR74851.1	7.28628e-05	0.00203179
four and a half LIM domains protein 2 isoform X3	OQR72474.1	7.50221e-05	0.00208701
putative 4-coumarate--CoA ligase 5-like	OQR71458.1	7.67571e-05	0.00213019
twist-related protein 2-like	OQR78553.1	8.15627e-05	0.00222645
fatty acyl-CoA elongase-like	OQR79281.1	8.17852e-05	0.00222731
hypothetical protein BIW11_03862	OQR72017.1	8.26927e-05	0.00224677
hypothetical protein BIW11_13202	OQR67969.1	8.4145e-05	0.00228092
cuticlin-1-like	OQR69596.1	8.44791e-05	0.00228466
protein prickle-like	OQR71738.1	8.56339e-05	0.00229459
hypothetical protein BIW11_12996	OQR68304.1	8.61523e-05	0.00230319
protein lifeguard 2-like	OQR80270.1	8.64244e-05	0.00230518
major egg antigen-like	OQR74607.1	8.84651e-05	0.00234886
serine/threonine-protein phosphatase 2A regulatory subunit B'' subunit alpha-like, partial	OQR72178.1	8.90461e-05	0.00235719
phospholipase D3-like	OQR75805.1	8.95371e-05	0.00235868
muscle-specific protein 20-like	OQR74773.1	9.42926e-05	0.00247539
hypothetical protein BIW11_06735	OQR77943.1	9.61245e-05	0.00251781
hypothetical protein BIW11_13420	OQR67604.1	0.000100008	0.0026
acetylcholinesterase-like	OQR72039.1	0.000100154	0.0026
leucine-rich repeat protein soc-2-like	OQR72513.1	0.000101932	0.00262858
patched domain-containing protein 3-like	OQR70996.1	0.000101715	0.00262858
hypothetical protein BIW11_05528	OQR79728.1	0.000105981	0.00272095
hypothetical protein BIW11_05557	OQR79688.1	0.000106539	0.00272927
Bardet-Biedl syndrome 7 protein-like	OQR68069.1	0.000108038	0.00274954
hypothetical protein BIW11_10865	OQR71665.1	0.000109475	0.00278005
ubiquitin carboxyl-terminal hydrolase CYLD-like	OQR74575.1	0.00011068	0.00280453
ATP synthase subunit delta	OQR69702.1	0.000111014	0.0028069
hypothetical protein BIW11_09311	OQR74094.1	0.000117963	0.00291928
hypothetical protein BIW11_08242	OQR75712.1	0.00011757	0.00291928
protein kinase DC2-like, partial	OQR75603.1	0.000117727	0.00291928
hypothetical protein BIW11_11789	OQR70190.1	0.000116516	0.00291928
ubiquinol-cytochrome c reductase complex 14 kDa-like	OQR67249.1	0.000117742	0.00291928
hypothetical protein BIW11_13548	OQR67413.1	0.000117289	0.00291928
hypothetical protein BIW11_10240	OQR72664.1	0.000116903	0.00291928
putative succinate dehydrogenase-like	OQR73425.1	0.000119161	0.00294268
meckelin-like	OQR78564.1	0.000119635	0.00294814
hypothetical protein BIW11_12780, partial	OQR68633.1	0.000120725	0.00296248
putative NADH dehydrogenase-like	OQR69137.1	0.000124463	0.00303503
hypothetical protein BIW11_08946	OQR74615.1	0.000129813	0.00315887
hypothetical protein BIW11_11991	OQR69892.1	0.000136664	0.00331176
essential MCU regulator	OQR67600.1	0.000137738	0.00332397
hypothetical protein BIW11_09824	OQR73294.1	0.000142059	0.00340707
beta-1	OQR71611.1	0.000144398	0.00345606
hypothetical protein BIW11_01116	OQR73597.1	0.000145967	0.00348646
hypothetical protein BIW11_06445, partial	OQR78386.1	0.000149061	0.00355308
cytochrome C oxidase subunit VIc-like	OQR78103.1	0.000150446	0.00356423
nose resistant to fluoxetine protein 6-like, partial	OQR79652.1	0.000155541	0.00367745
polycystin-2-like	OQR66435.1	0.000157368	0.00371313
hypothetical protein BIW11_09736, partial	OQR73432.1	0.000159107	0.0037305
hypothetical protein BIW11_00196	OQR79142.1	0.000162226	0.00376675
stomatin protein 1-like, partial	OQR79161.1	0.000164715	0.00381694
polypeptide N-acetylgalactosaminyltransferase 3-like	OQR76949.1	0.000169312	0.00390791
hypothetical protein BIW11_03252	OQR75491.1	0.000172442	0.00397231
monocyte to macrophage differentiation protein-like, partial	OQR74981.1	0.000178094	0.00406972
hypothetical protein BIW11_02536	OQR79587.1	0.000179465	0.00408563
NADH dehydrogenase-like	OQR78672.1	0.000184401	0.00418982
anoctamin-7-like, partial	OQR72024.1	0.000195015	0.00439278
hypothetical protein BIW11_13960	OQR66734.1	0.000195218	0.00439278
tetratricopeptide repeat protein 8-like	OQR71248.1	0.000200044	0.00448405
hypothetical protein BIW11_09897, partial	OQR73188.1	0.000202435	0.00452028
SH2 domain-containing protein 4A-like, partial	OQR67478.1	0.000205393	0.00455108
hypothetical protein BIW11_11089	OQR71293.1	0.000205767	0.00455108
hypothetical protein BIW11_07476	OQR76898.1	0.00021013	0.00463
hypothetical protein BIW11_10147	OQR72808.1	0.000212046	0.0046634
hypothetical protein BIW11_13781	OQR67013.1	0.00021594	0.00470466
elongation of very long chain fatty acids protein 4-like	OQR68360.1	0.000217315	0.00470822
hypothetical protein BIW11_09216	OQR74219.1	0.00021711	0.00470822
protein phosphatase 1L-like	OQR67947.1	0.000218883	0.00473339
cytochrome b-c1 complex subunit Rieske	OQR78851.1	0.000222815	0.00479119
hypothetical protein BIW11_02860	OQR77773.1	0.000227496	0.00485657
alpha-actinin, partial	OQR69851.1	0.000229199	0.00488398
hypothetical protein BIW11_06961	OQR77621.1	0.00023123	0.00490932
putative citrate synthase 1	OQR71460.1	0.00024037	0.00508485
glucose dehydrogenase-like	OQR69920.1	0.00024557	0.00515741
SLIT-ROBO Rho GTPase-activating protein 1-like	OQR77995.1	0.0002452	0.00515741
hypothetical protein BIW11_02845	OQR77855.1	0.000246365	0.0051648
hypothetical protein BIW11_03547	OQR73599.1	0.000251312	0.00524024
sarcoplasmic calcium-binding proteins I	OQR69880.1	0.000252699	0.00524882
stomatin protein 1-like, partial	OQR75915.1	0.000252513	0.00524882
NADH-dehydrogenase (ubiquinone) 1 beta-subcomplex 3-like	OQR67873.1	0.00025746	0.00530204
homeodomain-only protein-like	OQR77080.1	0.000257223	0.00530204
proclotting enzyme-like	OQR70137.1	0.000257405	0.00530204
torsin-1B-like	OQR67595.1	0.000259204	0.00532853
glycerol-3-phosphate dehydrogenase-like, partial	OQR71643.1	0.000266733	0.00545445
tubulin beta-4 chain isoform 4, partial	OQR80304.1	0.000266529	0.00545445
beta-tubulin-like, partial	OQR79895.1	0.000268683	0.0054847
cytochrome c oxidase polypeptide Vb-like	OQR78621.1	0.000272687	0.00554702
hypothetical protein BIW11_03056	OQR76536.1	0.000273173	0.00554722
kyphoscoliosis peptidase-like	OQR67155.1	0.000276715	0.00560938
hypothetical protein BIW11_04601	OQR68215.1	0.000277214	0.00560973
titin-like, partial	OQR71032.1	0.000280121	0.00562946
hypothetical protein BIW11_03730, partial	OQR72684.1	0.00027984	0.00562946
ATP synthase subunit d	OQR79870.1	0.000283994	0.00569747
glutathione peroxidase-like	OQR69940.1	0.000284732	0.00570248
NADH dehydrogenase-like	OQR75126.1	0.000286458	0.0057272
WNT3 precursor-like	OQR75462.1	0.000291291	0.00579301
28S ribosomal protein S36	OQR68643.1	0.000291346	0.00579301
Bardet-Biedl syndrome 4 protein-like	OQR71815.1	0.000294169	0.00583135
hypothetical protein BIW11_08754	OQR74931.1	0.000297179	0.00587105
protein FAM184A-like	OQR75638.1	0.000302275	0.00593397
hypothetical protein BIW11_00093, partial	OQR79874.1	0.0003024	0.00593397
peroxiredoxin-6-like	OQR78935.1	0.000303259	0.00594081
heat shock protein HSP70-12A-like	OQR67943.1	0.000304377	0.00595272
hypothetical protein BIW11_12094, partial	OQR69711.1	0.000306464	0.00598349
cytochrome C oxidase	OQR75298.1	0.000308457	0.0060023
ATP synthase-coupling factor 6	OQR67583.1	0.000308321	0.0060023
protein crumbs-like	OQR68575.1	0.000310008	0.00601405
alpha-tocopherol transfer protein-like	OQR80217.1	0.000313847	0.00605662
hypothetical protein BIW11_06355	OQR78520.1	0.000315391	0.00607637
neuropeptides capa receptor-like	OQR72296.1	0.000316444	0.00607657
V-type proton ATPase subunit e 2-like	OQR79730.1	0.000319663	0.00610819
hypothetical protein BIW11_11502, partial	OQR70637.1	0.0003231	0.00616051
glutathione S-transferase 1	OQR76300.1	0.000342633	0.00647283
ADP-ribosylation factor protein 3-like	OQR75524.1	0.000349391	0.00655459
hypothetical protein BIW11_05467	OQR79818.1	0.000349773	0.00655459
potassium voltage-gated channel protein Shaw-like	OQR72400.1	0.000352738	0.00657842
hypothetical protein BIW11_01137	OQR73492.1	0.000354918	0.00659623
cytochrome c oxidase subunit 4 isoform 1	OQR74724.1	0.000356401	0.00659623
isocitrate dehydrogenase-like	OQR76736.1	0.000361242	0.0066624
hypothetical protein BIW11_03923	OQR71668.1	0.000360738	0.0066624
hypothetical protein BIW11_03650	OQR73088.1	0.000364427	0.00671053
ankyrin-1-like	OQR76192.1	0.000367282	0.00673605
hypothetical protein BIW11_03073	OQR76439.1	0.000367547	0.00673605
hypothetical protein BIW11_09253	OQR74169.1	0.00037118	0.00677299
pyruvate dehydrogenase protein X component-like	OQR73008.1	0.000371306	0.00677299
hypothetical protein BIW11_10834	OQR71704.1	0.000370855	0.00677299
elongation factor 1-alpha 1-like, partial	OQR74391.1	0.000377372	0.00684083
hypothetical protein BIW11_04565	OQR68417.1	0.00037719	0.00684083
putative isocitrate dehydrogenase-like	OQR80078.1	0.000383965	0.00692802
RING finger protein nhl-1-like	OQR66147.1	0.000383673	0.00692802
hypothetical protein BIW11_06035	OQR78999.1	0.00038572	0.00694578
protein phosphatase 1 regulatory subunit 12C-like, partial	OQR72307.1	0.000387787	0.00696462
patched domain-containing protein 3-like	OQR72744.1	0.000392377	0.00702541
NADH dehydrogenase-like	OQR68863.1	0.000394294	0.00703099
transmembrane protein-like	OQR75133.1	0.000394802	0.00703099
filamin-C-like	OQR80177.1	0.000396666	0.00704808
hypothetical protein BIW11_04163	OQR70406.1	0.000401358	0.00706106
hypothetical protein BIW11_05190, partial	OQR80245.1	0.00039962	0.00706106
hypothetical protein BIW11_07812, partial	OQR76384.1	0.000400338	0.00706106
hypothetical protein BIW11_11841	OQR70118.1	0.000401637	0.00706106
hypothetical protein BIW11_03290	OQR75234.1	0.000401017	0.00706106
hypothetical protein BIW11_09676, partial	OQR73527.1	0.000402492	0.00706543
hypothetical protein BIW11_05770	OQR79386.1	0.00041176	0.00716729
gamma-aminobutyric acid type B receptor subunit 2-like	OQR70624.1	0.000416034	0.00721621
rhophilin-2-like	OQR68755.1	0.000431473	0.00741777
thromboxane-A synthase-like	OQR72997.1	0.000432816	0.0074299
NADH dehydrogenase-like	OQR76577.1	0.00043787	0.00749459
two pore calcium channel protein 1-like	OQR74125.1	0.000447325	0.00761198
hypothetical protein BIW11_02552	OQR79449.1	0.000449101	0.00763079
hypothetical protein BIW11_11912, partial	OQR70001.1	0.000454502	0.00769214
cytochrome b-c1 complex subunit 8-like	OQR74441.1	0.000454692	0.00769214
BTB/POZ domain-containing protein 6-B-like, partial	OQR77615.1	0.000464639	0.00781549
mitochondrial inner membrane organizing system protein 1 isoform 1	OQR79364.1	0.000464665	0.00781549
LIM and SH3 domain protein F42H10.3-like	OQR73478.1	0.000467687	0.00784368
ATP synthase lipid-binding protein	OQR70891.1	0.000469954	0.00787039
hypothetical protein BIW11_03157	OQR76065.1	0.000472998	0.00790999
hypothetical protein BIW11_10186	OQR72749.1	0.000476962	0.0079512
hypothetical protein BIW11_03459	OQR74174.1	0.000476444	0.0079512
popeye domain-containing protein 3-like	OQR74088.1	0.000480428	0.00798839
NADH dehydrogenase-like	OQR68789.1	0.000485471	0.00806076
KDEL motif-containing protein 1-like	OQR75317.1	0.000489649	0.00811856
protein prickle-like, partial	OQR75608.1	0.000498191	0.00821177
exportin-6-B-like	OQR76792.1	0.000504912	0.00828908
mid1-interacting protein 1 isoform 1	OQR68453.1	0.000517891	0.00847828
hypothetical protein BIW11_13759	OQR67043.1	0.000521045	0.00850603
insulin-degrading enzyme-like, partial	OQR67008.1	0.0005232	0.00852926
hypothetical protein BIW11_05466, partial	OQR79819.1	0.000527398	0.00858569
hypothetical protein BIW11_10450	OQR72344.1	0.000530462	0.00862353
CD109 antigen-like	OQR67469.1	0.000534233	0.00867273
hypothetical protein BIW11_12720	OQR68729.1	0.000546865	0.00885314
hypothetical protein BIW11_09865	OQR73229.1	0.000549861	0.00888929
carbohydrate sulfotransferase 11-like	OQR75268.1	0.000552867	0.00890335
glycerol-3-phosphate dehydrogenase	OQR77384.1	0.000572195	0.00916519
hypothetical protein BIW11_09339	OQR74053.1	0.000572431	0.00916519
hypothetical protein BIW11_07624, partial	OQR76679.1	0.000584666	0.00926186
centrosomal protein of 19 kDa-like	OQR72214.1	0.000581316	0.00926186
intraflagellar transport protein 74-like	OQR67592.1	0.000582774	0.00926186
hypothetical protein BIW11_08303	OQR75609.1	0.000584454	0.00926186
hypothetical protein BIW11_04175	OQR70373.1	0.000584825	0.00926186
dihydrolipoyllysine-residue succinyltransferase component of 2-oxoglutarate dehydrogenase complex	OQR73163.1	0.000586758	0.00927986
insulin-degrading enzyme-like	OQR68489.1	0.000599668	0.00945836
thromboxane-A synthase-like, partial	OQR76313.1	0.000601846	0.0094671
hypothetical protein BIW11_12489	OQR69084.1	0.000603062	0.00947344
mitochondrial sodium/hydrogen exchanger 9B2-like	OQR69123.1	0.000610271	0.00957378
cytochrome b-c1 complex subunit 6	OQR75574.1	0.000611455	0.00957947
Cytochrome c oxidase subunit 7C	OQR68243.1	0.000619832	0.00968466
hypothetical protein BIW11_03303	OQR75155.1	0.000624517	0.00971878
hypothetical protein BIW11_03361	OQR74784.1	0.000631186	0.00978339
UPF0562 protein C7orf55-like	OQR73733.1	0.000630505	0.00978339
2-oxoglutarate dehydrogenase	OQR79212.1	0.000637754	0.00987205
14-3-3 protein zeta-like	OQR77101.1	0.000650612	0.0100042
polycystic kidney disease protein 1 2-like, partial	OQR79924.1	0.000650508	0.0100042
tubulin alpha-1C chain-like, partial	OQR77360.1	0.000650579	0.0100042
hypothetical protein BIW11_11831	OQR70129.1	0.000657998	0.0100651
hypothetical protein BIW11_05581	OQR79651.1	0.000661139	0.0100999
WD repeat-containing protein 54-like	OQR78777.1	0.000664946	0.0101448
ras-related protein Rab-23-like	OQR68487.1	0.000669483	0.0101873
mitochondrial import inner membrane translocase subunit TIM14-like	OQR74010.1	0.000670583	0.0101908
hypothetical protein BIW11_10618	OQR72051.1	0.000674633	0.010239
cytochrome c1	OQR76669.1	0.000678809	0.0102889
spaetzle 4 precursor-like	OQR73653.1	0.000682815	0.0103167
hypothetical protein BIW11_01326	OQR72320.1	0.000689661	0.0103725
serine/arginine repetitive matrix protein 5 isoform X3	OQR69097.1	0.000705022	0.0105183
NADH dehydrogenase-like	OQR74882.1	0.000714041	0.0106024
hypothetical protein BIW11_02859	OQR77774.1	0.000716041	0.0106185
hypothetical protein BIW11_02791	OQR78090.1	0.000725207	0.0107272
small integral membrane protein-like	OQR72836.1	0.000724809	0.0107272
protein OSCP1-like	OQR77353.1	0.000735872	0.0108711
hypothetical protein BIW11_06431	OQR78408.1	0.00074275	0.0109526
hypothetical protein BIW11_09066	OQR74445.1	0.000748958	0.0110225
5' nucleotidase-like	OQR69207.1	0.000758443	0.0111481
WD repeat-containing protein 34-like	OQR78049.1	0.000761111	0.0111732
NADH dehydrogenase-like, partial	OQR68684.1	0.000768638	0.0112695
fibroblast growth factor receptor 2-like	OQR73917.1	0.000772687	0.0113146
filamin-A-like	OQR76915.1	0.00077569	0.0113248
major facilitator superfamily domain-containing protein 6-like, partial	OQR68818.1	0.000776297	0.0113248
elongation of very long chain fatty acids protein 4-like	OQR80423.1	0.000792342	0.0115013
NADH dehydrogenase-like	OQR67031.1	0.000807385	0.0116616
receptor-type tyrosine-protein phosphatase kappa-like	OQR75318.1	0.000825005	0.0118719
hypothetical protein BIW11_12382	OQR69245.1	0.00084027	0.012047
2-oxoglutarate dehydrogenase	OQR69951.1	0.000845443	0.0121063
NADH dehydrogenase-like	OQR80112.1	0.000852503	0.0121774
hypothetical protein BIW11_11355, partial	OQR70858.1	0.000863928	0.0123104
sarcoglycan-like	OQR70928.1	0.000866315	0.0123294
hypothetical protein BIW11_03750	OQR72565.1	0.000870285	0.0123708
hypothetical protein BIW11_03443	OQR74296.1	0.000890721	0.0125389
lipoma-preferred partner-like	OQR70686.1	0.000903586	0.0126894
xyloside xylosyltransferase 1-like, partial	OQR75516.1	0.000910719	0.0127588
lisH domain-containing protein ARMC9-like, partial	OQR66996.1	0.000915792	0.0127685
hypothetical protein BIW11_00647	OQR76103.1	0.000914634	0.0127685
glucose dehydrogenase-like	OQR79211.1	0.000920114	0.0127981
hypothetical protein BIW11_06213	OQR78735.1	0.000923701	0.0128327
lysosome membrane protein 2-like	OQR66557.1	0.000933516	0.0128923
NADH-ubiquinone oxidoreductase-like	OQR77738.1	0.000944566	0.013014
lipoate-protein ligase-like	OQR67126.1	0.000964579	0.0132584
retinol dehydrogenase 11-like	OQR77948.1	0.000967731	0.0132704
hypothetical protein BIW11_14377	OQR66101.1	0.000970409	0.0132722
gliomedin-like	OQR75067.1	0.000971278	0.0132722
hypothetical protein BIW11_09703	OQR73480.1	0.000981146	0.0133757
hypothetical protein BIW11_11501, partial	OQR70639.1	0.000980744	0.0133757
hypothetical protein BIW11_08804	OQR74856.1	0.000986552	0.013418
NADH:ubiquinone dehydrogenase-like	OQR66346.1	0.000993536	0.0134816
hypothetical protein BIW11_09451	OQR73881.1	0.000996384	0.0135045
protein disulfide-isomerase TMX3-like	OQR77831.1	0.00100177	0.013546
ubiquinol-cytochrome c reductase complex chaperone CBP3-like, partial	OQR75876.1	0.00100117	0.013546
neuropeptides capa receptor-like, partial	OQR71769.1	0.0010034	0.0135523
hypothetical protein BIW11_10501	OQR72251.1	0.00103954	0.0140045
putative defense protein 3-like	OQR78455.1	0.00104327	0.0140167
abhydrolase domain-containing protein 11-like	OQR69022.1	0.00104429	0.0140167
acylphosphatase-2-like	OQR79771.1	0.001045	0.0140167
paramyosin-like	OQR68539.1	0.00105866	0.014102
tubulin alpha-1C chain-like, partial	OQR77845.1	0.00105983	0.014102
hypothetical protein BIW11_13151	OQR68053.1	0.00106462	0.0141496
cement precursor protein 3B variant-like	OQR75291.1	0.00108147	0.0143409
iron-sulfur cluster assembly enzyme ISCU	OQR80100.1	0.0010885	0.0144176
sodium-dependent phosphate transporter 1-A-like	OQR72662.1	0.00109407	0.014475
NADH-ubiquinone oxidoreductase ashi subunit-like	OQR78074.1	0.00109587	0.0144823
succinate dehydrogenase cytochrome b560 subunit	OQR79454.1	0.0011025	0.0144879
muscle LIM protein Mlp84B-like	OQR75684.1	0.00111161	0.0145526
9.8 kDa basic protein-like	OQR68631.1	0.00111367	0.0145526
NADH-ubiquinone oxidoreductase	OQR72413.1	0.0011114	0.0145526
protein LZIC-like	OQR72835.1	0.00111617	0.0145689
hypothetical protein BIW11_02348	OQR66437.1	0.00111744	0.0145692
NADH:ubiquinone oxidoreductase	OQR70753.1	0.00112104	0.0145998
hypothetical protein BIW11_13848, partial	OQR66911.1	0.001137	0.014714
NADH dehydrogenase-like	OQR78661.1	0.00113476	0.014714
solute carrier organic anion transporter family member 4A1-like	OQR66395.1	0.00113501	0.014714
leukotriene A-4 hydrolase-like	OQR70584.1	0.00115008	0.0148617
cuticle protein 16.8-like	OQR66505.1	0.00117419	0.0150151
hypothetical protein BIW11_09574	OQR73699.1	0.00117393	0.0150151
protein archease-like	OQR73170.1	0.00116875	0.0150151
hypothetical protein BIW11_08600	OQR75172.1	0.00116611	0.0150151
intraflagellar transport protein 27-like, partial	OQR78772.1	0.00119048	0.01518
brain protein 44-like	OQR68512.1	0.00119294	0.01518
hypothetical protein BIW11_13542, partial	OQR67418.1	0.00119462	0.0151848
39S ribosomal protein L35	OQR76317.1	0.00120601	0.0153129
muscle LIM protein Mlp84B-like	OQR67460.1	0.00123396	0.0155492
3-oxoacyl-[acyl-carrier-protein] reductase FabG-like	OQR71223.1	0.00123235	0.0155492
hypothetical protein BIW11_03662	OQR73049.1	0.00123767	0.0155624
hypothetical protein BIW11_01433	OQR71800.1	0.00125195	0.0157081
farnesyl pyrophosphate synthase-like, partial	OQR76545.1	0.00127422	0.0159018
transcription elongation factor B polypeptide 1-like	OQR79033.1	0.00127405	0.0159018
hypothetical protein BIW11_10254	OQR72644.1	0.00127736	0.015924
hypothetical protein BIW11_08701	OQR75004.1	0.001282	0.0159645
putative isocitrate dehydrogenase-like	OQR76575.1	0.00130373	0.0161663
hypothetical protein BIW11_07731	OQR76515.1	0.00130829	0.0161844
mitochondrial ubiquinol cytochrome c reductase-like	OQR73792.1	0.00131069	0.0161844
coiled-coil-helix-coiled-coil-helix domain-containing protein 2-like	OQR77113.1	0.00131451	0.0161965
mitochondrial cytochrome c oxidase subunit Va protein	OQR72843.1	0.00132092	0.0162583
succinate dehydrogenase-like	OQR71250.1	0.00132881	0.0163382
serpin B10-like, partial	OQR75423.1	0.00133435	0.0163718
hypothetical protein BIW11_07167	OQR77334.1	0.00133298	0.0163718
serpin B8-like	OQR77486.1	0.00134164	0.0164297
hypothetical protein BIW11_06984	OQR77595.1	0.00134999	0.0164769
hypothetical protein BIW11_13910, partial	OQR66816.1	0.00135291	0.0164954
actin-binding Rho-activating protein-like	OQR66302.1	0.00136116	0.0165431
hypothetical protein BIW11_12583	OQR68935.1	0.00136206	0.0165431
lysosomal Pro-X carboxypeptidase-like	OQR67810.1	0.00136802	0.0165928
hypothetical protein BIW11_13147	OQR68059.1	0.00138549	0.0167697
brain-specific homeobox protein-like	OQR66582.1	0.00140539	0.016993
hypothetical protein BIW11_05348	OQR80011.1	0.00143574	0.0172703
protein anon-73B1-like	OQR70768.1	0.00146061	0.0175333
hypothetical protein BIW11_14111	OQR66506.1	0.00148834	0.0177383
ATP synthase subunit beta	OQR69095.1	0.00153166	0.0181988
Ig and fibronectin type-III domain-containing protein C25G4.10-like	OQR78063.1	0.00156659	0.0185571
ADP ribosylation factor 79F-like	OQR78733.1	0.0015756	0.0186071
hypothetical protein BIW11_11976, partial	OQR69910.1	0.00157552	0.0186071
glycerol-3-phosphate dehydrogenase-like, partial	OQR73801.1	0.00157885	0.018625
hypothetical protein BIW11_06533, partial	OQR78241.1	0.00158214	0.0186277
NADH dehydrogenase-like	OQR77639.1	0.00158696	0.0186656
putative OPA3 protein	OQR72897.1	0.00159556	0.0187101
transmembrane and TPR repeat-containing protein 4-like	OQR71624.1	0.00159925	0.0187346
hypothetical protein BIW11_11807	OQR70165.1	0.00161069	0.0188098
NADH dehydrogenase 1 alpha subcomplex-like	OQR66850.1	0.00162556	0.0189098
vinculin isoform 1	OQR69291.1	0.00165974	0.0192115
leucine-rich repeat-containing protein 57-like	OQR71205.1	0.00167052	0.0193126
hypothetical protein BIW11_13041, partial	OQR68230.1	0.00169794	0.0195372
glutamate receptor: ionotropic kainate-like	OQR66450.1	0.00170579	0.0195695
hypothetical protein BIW11_12997, partial	OQR68301.1	0.00173175	0.0197864
cytochrome c oxidase subunit VIIa 2-like, partial	OQR75588.1	0.00173263	0.0197864
hypothetical protein BIW11_14163	OQR66434.1	0.00173318	0.0197864
epididymal secretory protein E1-like	OQR78448.1	0.00173843	0.019827
NADH dehydrogenase-like	OQR77383.1	0.00174232	0.0198519
NADH:ubiquinone oxidoreductase	OQR72150.1	0.00175125	0.0199146
hypothetical protein BIW11_03803, partial	OQR72256.1	0.0017561	0.0199504
14 kDa phosphohistidine phosphatase-like	OQR73750.1	0.00176492	0.0200311
NADH dehydrogenase-like	OQR75490.1	0.00177116	0.0200824
ATP synthase subunit O	OQR79210.1	0.00179285	0.0202299
hypothetical protein BIW11_00782	OQR75380.1	0.00180049	0.0202573
28S ribosomal protein S14	OQR75460.1	0.00179946	0.0202573
SH2 domain-containing protein 4A-like, partial	OQR67475.1	0.00179878	0.0202573
hypothetical protein BIW11_05160, partial	OQR80287.1	0.00180975	0.0203418
presqualene diphosphate phosphatase-like	OQR77847.1	0.00183429	0.0205384
hypothetical protein BIW11_07170	OQR77330.1	0.00184727	0.0206457
putative ATP synthase protein	OQR69567.1	0.00186622	0.020816
methionine aminopeptidase 1D, partial	OQR68386.1	0.00186587	0.020816
hypothetical protein BIW11_10390	OQR72426.1	0.00187218	0.0208425
hypothetical protein BIW11_01421, partial	OQR71832.1	0.00189195	0.0210225
hypothetical protein BIW11_01426	OQR71819.1	0.00190415	0.0211177
cathepsin J-like	OQR71148.1	0.0019061	0.0211193
hypothetical protein BIW11_08555	OQR75237.1	0.00193024	0.0213259
NADH dehydrogenase-like	OQR78095.1	0.0019638	0.0215741
hypothetical protein BIW11_08287	OQR75639.1	0.00196782	0.0215979
hypothetical protein BIW11_11376	OQR70825.1	0.00197735	0.021682
cytochrome b-c1 complex subunit 2	OQR78536.1	0.00198173	0.0216893
zinc carboxypeptidase A 1-like	OQR73366.1	0.00198492	0.0217038
NADH dehydrogenase-like	OQR72776.1	0.00199093	0.021749
hypothetical protein BIW11_08131	OQR75892.1	0.00200994	0.0219227
hypothetical protein BIW11_11687, partial	OQR70341.1	0.00202093	0.022015
protein phosphatase 1L-like	OQR67948.1	0.00203746	0.0221329
zinc finger protein-like	OQR80278.1	0.00206033	0.0222982
succinyl-CoA ligase-like	OQR71557.1	0.00206776	0.0223579
ATPase inhibitor	OQR70801.1	0.00207109	0.0223731
hypothetical protein BIW11_07903	OQR76245.1	0.00207531	0.0223979
hypothetical protein BIW11_08335, partial	OQR75567.1	0.00208539	0.022486
reactive oxygen species modulator 1-like	OQR75860.1	0.00209517	0.0225705
BBSome-interacting protein 1-like	OQR73423.1	0.00211158	0.0226844
LYR motif-containing protein 7-like	OQR78472.1	0.00212525	0.0227893
polycystic kidney disease protein 1 2-like, partial	OQR79923.1	0.00212751	0.0227925
hypothetical protein BIW11_12397	OQR69216.1	0.00215625	0.0230366
fructose-bisphosphate aldolase A-like	OQR70008.1	0.00215917	0.0230366
hypothetical protein BIW11_11080	OQR71306.1	0.00219022	0.0232083
hypothetical protein BIW11_01523, partial	OQR71304.1	0.00225535	0.0238119
hypothetical protein BIW11_13014	OQR68269.1	0.00226925	0.0238937
hypothetical protein BIW11_00297, partial	OQR78467.1	0.00229798	0.0241308
UDP-N-acetylglucosamine transferase subunit ALG13-like	OQR72090.1	0.00230165	0.0241476
hypothetical protein BIW11_05158	OQR80297.1	0.00230851	0.0241979
hypothetical protein BIW11_04486	OQR68845.1	0.00233515	0.0244113
body wall muscle protein HR-29-like	OQR68740.1	0.0023798	0.0248112
hypothetical protein BIW11_01115	OQR73608.1	0.00240631	0.0248997
GPI mannosyltransferase 1-like	OQR66327.1	0.0024229	0.0249702
hypothetical protein BIW11_00215	OQR79010.1	0.00242032	0.0249702
hypothetical protein BIW11_07095	OQR77440.1	0.00242665	0.024986
major egg antigen-like	OQR77895.1	0.00243086	0.024986
hypothetical protein BIW11_14235	OQR66329.1	0.00243383	0.0249945
hypothetical protein BIW11_09345	OQR74045.1	0.00247023	0.0252792
hypothetical protein BIW11_06500	OQR78297.1	0.0024825	0.0253683
hypothetical protein BIW11_06677	OQR78034.1	0.00248329	0.0253683
hypothetical protein BIW11_10854	OQR71682.1	0.00249515	0.0254004
apolipoprotein D-like	OQR66196.1	0.00249379	0.0254004
hypothetical protein BIW11_03363	OQR74776.1	0.00250538	0.0254379
gem-associated protein 8-like	OQR74515.1	0.00251834	0.0255472
hypothetical protein BIW11_08601, partial	OQR75173.1	0.00255357	0.0257924
putative NADH-ubiquinoe oxidoreductase subunit-like	OQR78942.1	0.00256377	0.025873
lachesin-like	OQR79867.1	0.00257021	0.0259156
tubby-related protein 3-like	OQR72558.1	0.00257315	0.0259228
triosephosphate isomerase-like	OQR76335.1	0.00258012	0.0259705
elongation of very long chain fatty acids protein 5-like	OQR79044.1	0.00258523	0.0259771
cyclin-dependent kinase 20-like	OQR72972.1	0.00260137	0.0260495
hypothetical protein BIW11_09174, partial	OQR74297.1	0.00259955	0.0260495
zinc finger protein-like	OQR80247.1	0.00259844	0.0260495
hypothetical protein BIW11_04693	OQR67791.1	0.00266681	0.0265678
hypothetical protein BIW11_09825	OQR73291.1	0.00270343	0.0267615
NADH dehydrogenase-like	OQR75011.1	0.00275807	0.027198
protoheme IX farnesyltransferase	OQR77629.1	0.00276303	0.0272074
hypothetical protein BIW11_12822	OQR68576.1	0.00276458	0.0272074
voltage-gated calcium channel beta subunit transcript variant 3-like	OQR69761.1	0.0027964	0.0274324
Golgi resident protein GCP60-like	OQR79314.1	0.00283243	0.027697
ATP synthase subunit gamma	OQR71903.1	0.00283946	0.0277192
hypothetical protein BIW11_08918	OQR74658.1	0.00286723	0.0279669
cuticle protein 10.9-like	OQR73607.1	0.00287311	0.0279774
sterile alpha and TIR motif-containing protein 1-like, partial	OQR76933.1	0.00287085	0.0279774
organic cation transporter protein-like	OQR72308.1	0.00291747	0.0282677
hypothetical protein BIW11_13741	OQR67077.1	0.00292262	0.0282738
ubiquinol-cytochrome c reductase complex chaperone CBP3-like	OQR71614.1	0.00292295	0.0282738
hypothetical protein BIW11_11409	OQR70778.1	0.00293422	0.0283357
sodium/calcium exchanger 1-like	OQR66980.1	0.00294381	0.0283813
hypothetical protein BIW11_00788	OQR75347.1	0.00294925	0.0284103
hypothetical protein BIW11_05307	OQR80077.1	0.00295761	0.0284438
hypothetical protein BIW11_01244, partial	OQR72746.1	0.00299264	0.028757
peptidyl-tRNA hydrolase ICT1	OQR70211.1	0.00302021	0.0288866
hypothetical protein BIW11_01788	OQR69770.1	0.00303493	0.0289564
troponin I-like	OQR72760.1	0.00305126	0.0290331
hypothetical protein BIW11_11675	OQR70360.1	0.00305896	0.0290492
hypothetical protein BIW11_04899, partial	OQR66865.1	0.00307925	0.0291566
succinate dehydrogenase-like	OQR68024.1	0.00308582	0.0291807
hypothetical protein BIW11_08763	OQR74918.1	0.00309089	0.0291847
leucine-rich transmembrane protein-like	OQR73829.1	0.00315796	0.0295656
peroxidasin-like	OQR70374.1	0.00314743	0.0295656
hypothetical protein BIW11_04791	OQR67336.1	0.00316465	0.0296045
E3 ubiquitin-protein ligase MARCH5-like	OQR70281.1	0.00317928	0.0296845
hypothetical protein BIW11_14021	OQR66634.1	0.00318988	0.0297003
dickkopf-related protein 2-like	OQR76035.1	0.0031941	0.029713
neuronal PAS domain-containing protein 4-like	OQR75695.1	0.00319791	0.0297247
hypothetical protein BIW11_10408, partial	OQR72401.1	0.0032061	0.0297772
hypothetical protein BIW11_02765	OQR78261.1	0.00322268	0.0299073
D(2) dopamine receptor-like	OQR67895.1	0.00325496	0.0301349
hypothetical protein BIW11_04335	OQR69610.1	0.00325791	0.0301383
ATP synthase subunit alpha	OQR79102.1	0.00326746	0.0302026
hypothetical protein BIW11_09182, partial	OQR74282.1	0.00327351	0.0302346
hypothetical protein BIW11_10875, partial	OQR71647.1	0.00328873	0.0303271
iron-sulfur cluster assembly 1 -like protein	OQR77355.1	0.00333029	0.0306781
hypothetical protein BIW11_08396	OQR75472.1	0.00334493	0.0307052
hypothetical protein BIW11_05708, partial	OQR79481.1	0.00334553	0.0307052
hypothetical protein BIW11_03446	OQR74284.1	0.00335083	0.0307295
hypothetical protein BIW11_04406	OQR69247.1	0.00335364	0.0307312
glutathione peroxidase-like	OQR69101.1	0.00337941	0.030943
hypothetical protein BIW11_05567	OQR79669.1	0.00342179	0.0312573
protein unc-45B-like	OQR67252.1	0.00342484	0.0312607
anaphase-promoting complex subunit 13-like	OQR79319.1	0.00343218	0.0313032
fas apoptotic inhibitory molecule 1-like, partial	OQR75777.1	0.00345148	0.03143
hypothetical protein BIW11_08003	OQR76076.1	0.00350753	0.0318658
hypothetical protein BIW11_13717	OQR67110.1	0.00353516	0.0320668
acetylcholinesterase-like	OQR69926.1	0.00355659	0.0321361
lysozyme-like	OQR66177.1	0.00362066	0.0326139
sterile alpha and TIR motif-containing protein 1-like	OQR76935.1	0.00364297	0.032739
hypothetical protein BIW11_13739	OQR67076.1	0.00367314	0.0328833
ELMO domain-containing protein 3-like	OQR67256.1	0.00368226	0.0329397
obscurin-like	OQR76202.1	0.00369438	0.0329751
myogenic-determination protein-like	OQR77797.1	0.00371527	0.0330574
putative 2	OQR72852.1	0.00371391	0.0330574
chaperone protein DnaJ-like	OQR75767.1	0.00372123	0.0330852
enolase-like	OQR79579.1	0.00373242	0.0331404
hypothetical protein BIW11_10151	OQR72803.1	0.00375097	0.0332229
hypothetical protein BIW11_06048	OQR78979.1	0.00380053	0.0335344
putative carboxypeptidase PM20D1-like, partial	OQR76938.1	0.0038608	0.0340405
hypothetical protein BIW11_04138, partial	OQR70541.1	0.00393936	0.0344723
hypothetical protein BIW11_00364	OQR78030.1	0.00399003	0.0347851
sulfide:quinone oxidoreductase	OQR75895.1	0.0040162	0.034961
hypothetical protein BIW11_10842, partial	OQR71699.1	0.00404147	0.0351548
zinc finger protein, partial	OQR75185.1	0.00406799	0.0353327
FUN14 domain-containing protein 1B-like, partial	OQR75722.1	0.00408057	0.0354156
superoxide dismutase-like	OQR70423.1	0.00410237	0.0355518
protein OSCP1-like, partial	OQR69212.1	0.00412919	0.0357312
39S ribosomal protein L42	OQR75302.1	0.00414032	0.0357934
hypothetical protein BIW11_12577	OQR68940.1	0.00414987	0.0358303
cyclin-dependent kinase 1-like	OQR80346.1	0.00416227	0.0358842
sodium/calcium exchanger 1-like	OQR68817.1	0.00418233	0.0359243
zinc finger C2HC domain-containing protein 1C-like	OQR69658.1	0.00423656	0.0363282
elongation of very long chain fatty acids protein 4-like	OQR68359.1	0.00430224	0.0366571
hypothetical protein BIW11_14001	OQR66663.1	0.00429381	0.0366571
methyltransferase protein 2-A-like	OQR75500.1	0.0043141	0.0367045
hypothetical protein BIW11_04229	OQR70050.1	0.00434868	0.036891
hypothetical protein BIW11_03264	OQR75428.1	0.0043618	0.0369519
hypothetical protein BIW11_11091, partial	OQR71287.1	0.00436221	0.0369519
NADH dehydrogenase-like	OQR73977.1	0.00436814	0.0369753
LYR motif-containing protein 2 isoform 2	OQR73587.1	0.00438842	0.0370931
hypothetical protein BIW11_12365	OQR69274.1	0.00440698	0.0371423
UTP--glucose-1-phosphate uridylyltransferase isoform 1	OQR76228.1	0.00440598	0.0371423
acetylcholinesterase-like	OQR70991.1	0.00444535	0.0373845
fasciculation and elongation protein zeta-2-like, partial	OQR74650.1	0.0044645	0.0374781
mediator of RNA polymerase II transcription subunit 21-like	OQR79001.1	0.00448143	0.0375256
actin	OQR71279.1	0.00449335	0.0375983
hypothetical protein BIW11_10722	OQR71879.1	0.00451015	0.0376367
hypothetical protein BIW11_14086	OQR66539.1	0.00452199	0.0377027
l-2-hydroxyglutarate dehydrogenase	OQR67842.1	0.00454688	0.037856
DUOXA protein C06E1.3-like, partial	OQR70028.1	0.00460534	0.0382063
hypothetical protein BIW11_06789, partial	OQR77865.1	0.00464777	0.0384761
potassium channel subfamily K member 10-like	OQR71654.1	0.00468314	0.0386591
DUOXA protein C06E1.3-like	OQR75966.1	0.00470157	0.0387838
hypothetical protein BIW11_11847	OQR70111.1	0.00471677	0.0388091
hypothetical protein BIW11_07216	OQR77270.1	0.0047338	0.0388763
processing peptidase beta subunit-like	OQR75162.1	0.00475281	0.0389583
ras suppressor protein 1-like	OQR75058.1	0.00475251	0.0389583
kinesin protein KIF2A-like, partial	OQR78587.1	0.00477206	0.0390887
mitochondrial ATP synthase F chain-like	OQR75593.1	0.00480609	0.0392845
iron-sulfur cluster assembly 2 -like protein, partial	OQR78726.1	0.00484263	0.0395001
hypothetical protein BIW11_01111	OQR73636.1	0.00485561	0.0395783
suppressor of lurcher protein 1-like, partial	OQR78901.1	0.00486177	0.0396009
hypothetical protein BIW11_04351	OQR69548.1	0.004869	0.039632
tubby-related protein 3-like	OQR71188.1	0.00488892	0.0396833
ubiquinol-cytochrome C reductase-like	OQR68111.1	0.00491613	0.039821
TWiK family of potassium channels protein 18-like	OQR67317.1	0.00491354	0.039821
hypothetical protein BIW11_09626	OQR73611.1	0.00493623	0.0398895
neurogenin-1-like, partial	OQR68761.1	0.00501277	0.0403236
muscle M-line assembly protein unc-89-like	OQR66739.1	0.00506622	0.0406982
sodium/calcium exchanger 1-like, partial	OQR79195.1	0.00508194	0.0406982
hypothetical protein BIW11_10910	OQR71568.1	0.0050735	0.0406982
prefoldin subunit 4-like	OQR75837.1	0.00508978	0.0406982
hypothetical protein BIW11_04573	OQR68388.1	0.00511454	0.0408323
serine/threonine-protein phosphatase 2A 55 kDa regulatory subunit B alpha isoform-like	OQR74623.1	0.0051352	0.0409691
excitatory amino acid transporter 4-like, partial	OQR79087.1	0.00527243	0.0418634
hypothetical protein BIW11_09915, partial	OQR73159.1	0.00530913	0.0420345
pro-neuregulin-2	OQR76480.1	0.00530715	0.0420345
hypothetical protein BIW11_04442	OQR69068.1	0.00533172	0.0421047
28S ribosomal protein S21	OQR79620.1	0.00542792	0.0426909
apolipoprotein D-like	OQR66700.1	0.00544005	0.0427286
putative 39S ribosomal protein L45	OQR75902.1	0.00544931	0.0427725
inverted formin-2-like	OQR67744.1	0.00548796	0.0430469
SPARC-related modular calcium-binding protein 1-like	OQR71256.1	0.00554368	0.0433672
putative L-aspartate dehydrogenase-like	OQR68854.1	0.00557009	0.0435154
hypothetical protein BIW11_07519	OQR76836.1	0.0055894	0.0435826
hypothetical protein BIW11_13113	OQR68113.1	0.00559648	0.0435826
protein tyrosine phosphatase domain-containing protein 1-like, partial	OQR75474.1	0.0056126	0.0436136
acyl-coenzyme A thioesterase 13-like	OQR67125.1	0.00561144	0.0436136
acylpyruvase FAHD1	OQR78420.1	0.0056931	0.0440227
cytochrome P450 3A21-like	OQR71664.1	0.0058265	0.0446801
hypothetical protein BIW11_06767	OQR77898.1	0.00586328	0.0448146
heat shock protein beta-11-like	OQR76137.1	0.00589827	0.0449642
cytochrome c oxidase assembly protein COX11	OQR67652.1	0.00589531	0.0449642
hypothetical protein BIW11_11970	OQR69919.1	0.00594644	0.0452214
carboxypeptidase B-like	OQR75754.1	0.00599858	0.0454909
origin recognition complex subunit 5-like	OQR78830.1	0.00603792	0.0455227
malate dehydrogenase	OQR67796.1	0.00605631	0.0456023
pre-mRNA branch site p14 protein-like	OQR75690.1	0.00607377	0.0456747
hypothetical protein BIW11_01266	OQR72635.1	0.00609069	0.045743
SH3 domain-binding glutamic acid-rich protein-like	OQR69508.1	0.00617302	0.0462421
CD109 antigen-like, partial	OQR66876.1	0.00618872	0.0463002
hypothetical protein BIW11_03225	OQR75637.1	0.00624409	0.0466247
tyrosine kinase receptor Cad96Ca-like	OQR74211.1	0.00626559	0.0466717
protein Skeletor	OQR73328.1	0.00632391	0.0469097
muscle-specific protein 20 isoform 2	OQR79331.1	0.00632653	0.0469097
hypothetical protein BIW11_09040, partial	OQR74481.1	0.00638551	0.0472568
gamma-aminobutyric acid type B receptor subunit 2-like	OQR70623.1	0.00644149	0.0476045
hypothetical protein BIW11_03856	OQR72037.1	0.00644883	0.0476045
hypothetical protein BIW11_09490	OQR73830.1	0.00654502	0.0481317
anion exchange protein 3-like, partial	OQR75520.1	0.00658086	0.0483647
acyl-CoA synthetase-like	OQR78963.1	0.00662354	0.0485634
hypothetical protein BIW11_07242, partial	OQR77233.1	0.00662872	0.0485634
S-adenosylmethionine mitochondrial carrier protein-like	OQR76727.1	0.00670933	0.048997
hypothetical protein BIW11_01533	OQR71233.1	0.00683144	0.0497833
List of genes highly expressed in the mainbody relative to hindlegs
Annotation	Gene	P-value	FDR
hypothetical protein BIW11_03337	OQR74913.1	1.71029e-15	6.64505e-12
hypothetical protein BIW11_00873	OQR74912.1	1.42145e-14	4.14211e-11
hypothetical protein BIW11_01514	OQR71354.1	3.28424e-13	5.46873e-10
hypothetical protein BIW11_00284	OQR78562.1	6.40342e-11	4.97589e-08
hypothetical protein BIW11_02252	OQR67160.1	4.03072e-10	2.3491e-07
hypothetical protein BIW11_11293	OQR70948.1	6.36947e-10	3.53536e-07
hypothetical protein BIW11_11530	OQR70599.1	8.29621e-10	4.39548e-07
hypothetical protein BIW11_08910	OQR74677.1	9.67824e-10	4.90476e-07
myosin heavy chain	OQR78286.1	1.20146e-09	5.83509e-07
hypothetical protein BIW11_05690	OQR79505.1	1.52379e-09	6.79676e-07
collagen alpha-2(IV) chain-like, partial	OQR70045.1	1.78219e-09	7.29743e-07
hypothetical protein BIW11_11208, partial	OQR71095.1	1.96175e-09	7.62203e-07
ornithine decarboxylase-like	OQR69175.1	2.64672e-09	9.95167e-07
deoxyribonuclease-2-like	OQR76197.1	2.81141e-09	1.02406e-06
hypothetical protein BIW11_00618	OQR76327.1	6.49458e-09	2.1028e-06
annexin A13-like	OQR70335.1	7.65386e-09	2.34772e-06
hypothetical protein BIW11_01027	OQR74086.1	8.15294e-09	2.43668e-06
cathepsin L-like	OQR76371.1	1.34158e-08	3.63663e-06
hypothetical protein BIW11_12335	OQR69315.1	1.31839e-08	3.63663e-06
phospholipase A2-like	OQR70682.1	1.39939e-08	3.70712e-06
hypothetical protein BIW11_02391	OQR66171.1	1.52961e-08	3.87589e-06
hypothetical protein BIW11_07178	OQR77321.1	3.31612e-08	7.43322e-06
myosin heavy chain, partial	OQR77594.1	3.66075e-08	7.83653e-06
hypothetical protein BIW11_02810	OQR78008.1	6.51377e-08	1.20515e-05
hypothetical protein BIW11_08987, partial	OQR74553.1	7.05418e-08	1.26498e-05
cathepsin S-like	OQR77126.1	8.06822e-08	1.40363e-05
hypothetical protein BIW11_04310	OQR69710.1	1.31267e-07	2.1604e-05
hypothetical protein BIW11_07843	OQR76320.1	2.03687e-07	2.96772e-05
hypothetical protein BIW11_09529	OQR73776.1	2.0274e-07	2.96772e-05
hypothetical protein BIW11_10053, partial	OQR72948.1	2.18837e-07	3.1343e-05
hypothetical protein BIW11_09231	OQR74197.1	2.7759e-07	3.7438e-05
hypothetical protein BIW11_01227	OQR72850.1	3.8567e-07	4.57869e-05
hypothetical protein BIW11_08792	OQR74875.1	4.20332e-07	4.80332e-05
Larval cuticle protein A3A-like	OQR67513.1	4.71075e-07	5.13163e-05
hypothetical protein BIW11_11652, partial	OQR70412.1	4.99713e-07	5.20679e-05
cytosolic non-specific dipeptidase-like	OQR72386.1	5.26624e-07	5.20679e-05
hypothetical protein BIW11_03507	OQR73807.1	6.31291e-07	5.93414e-05
hypothetical protein BIW11_13547	OQR67408.1	7.70779e-07	7.07417e-05
long-chain fatty acid transport protein 4-like	OQR73578.1	7.89281e-07	7.18739e-05
hypothetical protein BIW11_01882	OQR69250.1	9.9589e-07	8.59859e-05
glutamine synthetase isoform 2	OQR77549.1	1.07317e-06	8.9212e-05
sodium/potassium/calcium exchanger 6-like	OQR79490.1	1.08683e-06	8.9212e-05
hypothetical protein BIW11_12391	OQR69225.1	1.18652e-06	9.53797e-05
hypothetical protein BIW11_08217	OQR75760.1	1.45454e-06	0.000109592
mitochondrial carnitine/acylcarnitine carrier protein CACL-like	OQR70162.1	2.00945e-06	0.000140252
EH domain-containing protein 1-like	OQR76817.1	1.98614e-06	0.000140252
hypothetical protein BIW11_08072	OQR75977.1	2.34303e-06	0.000159709
hypothetical protein BIW11_11244	OQR71036.1	2.43337e-06	0.000164903
hypothetical protein BIW11_02917	OQR77386.1	2.46281e-06	0.000165933
hypothetical protein BIW11_02467	OQR79987.1	3.32116e-06	0.000213876
pro-corazonin-like	OQR80020.1	3.66166e-06	0.000228237
hypothetical protein BIW11_14159	OQR66441.1	3.74383e-06	0.000231127
collagen alpha-2(IV) chain-like, partial	OQR74042.1	3.86169e-06	0.000234488
cytochrome P450 4c3-like	OQR79657.1	4.27951e-06	0.000250628
sialin-like	OQR77079.1	4.7307e-06	0.000265101
hypothetical protein BIW11_09427	OQR73918.1	4.93125e-06	0.000273708
hypothetical protein BIW11_03504, partial	OQR73832.1	5.00833e-06	0.000275343
sodium-coupled monocarboxylate transporter 1-like	OQR67535.1	5.03936e-06	0.000275343
hypothetical protein BIW11_12639	OQR68858.1	5.29813e-06	0.000284585
zinc finger protein-like	OQR76100.1	5.38634e-06	0.000286513
hypothetical protein BIW11_07611	OQR76701.1	5.46291e-06	0.000286827
hypothetical protein BIW11_06114, partial	OQR78878.1	5.90733e-06	0.00030333
hypothetical protein BIW11_13067	OQR68175.1	6.9578e-06	0.000345107
acidic mammalian chitinase-like	OQR72877.1	7.51523e-06	0.000368057
hypothetical protein BIW11_10735	OQR71853.1	7.6863e-06	0.000370909
hypothetical protein BIW11_09767	OQR73384.1	8.24436e-06	0.000384385
lipase member H-A-like	OQR67498.1	8.3782e-06	0.000387525
lipase member H-A-like	OQR67497.1	9.07342e-06	0.000414744
hypothetical protein BIW11_05240	OQR80162.1	9.34334e-06	0.000423759
sulfotransferase family cytosolic 2B member 1-like	OQR73993.1	1.12541e-05	0.000493148
hypothetical protein BIW11_00327	OQR78305.1	1.15038e-05	0.000500331
insulin growth factor-binding protein complex acid labile subunit-like	OQR76784.1	1.20954e-05	0.000516425
hypothetical protein BIW11_00469	OQR77236.1	1.36702e-05	0.000567355
methyltransferase-like	OQR67255.1	1.3775e-05	0.000567355
hypothetical protein BIW11_07486	OQR76883.1	1.36369e-05	0.000567355
cuticle protein 10.9-like	OQR70389.1	1.58148e-05	0.000640062
hypothetical protein BIW11_12420	OQR69181.1	1.59836e-05	0.000644654
hypothetical protein BIW11_03415	OQR74480.1	1.94407e-05	0.000756846
serine:threonine protein kinase haspin-like	OQR75214.1	1.94796e-05	0.000756846
cationic amino acid transporter 4-like	OQR77204.1	2.03459e-05	0.000777548
urocanate hydratase-like	OQR70580.1	2.29614e-05	0.000860572
hypothetical protein BIW11_06704, partial	OQR77991.1	2.35605e-05	0.000876567
hypothetical protein BIW11_02355	OQR66409.1	2.37117e-05	0.000876567
hypothetical protein BIW11_12810	OQR68599.1	2.39036e-05	0.00087893
histidine ammonia-lyase-like	OQR68451.1	2.50209e-05	0.000913396
hypothetical protein BIW11_04560	OQR68424.1	2.51985e-05	0.000914173
cuticle protein 10.9-like	OQR71988.1	2.70901e-05	0.000968596
hypothetical protein BIW11_13720	OQR67108.1	2.77138e-05	0.000987867
hypothetical protein BIW11_08211	OQR75770.1	2.95146e-05	0.0010331
hypothetical protein BIW11_06826	OQR77805.1	3.02165e-05	0.00104822
hypothetical protein BIW11_00449	OQR77396.1	3.42884e-05	0.00115177
hypothetical protein BIW11_14218	OQR66350.1	3.59917e-05	0.00120075
hypothetical protein BIW11_10683	OQR71945.1	3.61585e-05	0.00120075
hypothetical protein BIW11_09177	OQR74292.1	3.65862e-05	0.0012115
hypothetical protein BIW11_00348	OQR78178.1	3.68416e-05	0.0012165
hypothetical protein BIW11_07103	OQR77432.1	3.70719e-05	0.00122065
hypothetical protein BIW11_04529	OQR68610.1	3.86412e-05	0.00126163
hypothetical protein BIW11_12958, partial	OQR68366.1	3.91938e-05	0.00127418
hypothetical protein BIW11_04681	OQR67860.1	3.94478e-05	0.00127723
cathepsin L-like	OQR71494.1	4.11262e-05	0.00131694
hypothetical protein BIW11_03575	OQR73475.1	4.18309e-05	0.00133584
cuticle protein 16.8-like	OQR80017.1	4.27968e-05	0.00135554
CAAX prenyl protease 1-like	OQR74517.1	4.40841e-05	0.00139253
acyl-CoA synthetase-like	OQR76034.1	4.42037e-05	0.00139254
cuticle protein-like	OQR74855.1	4.43863e-05	0.00139452
hypothetical protein BIW11_08814	OQR74838.1	4.54607e-05	0.00141775
fatty acid synthase-like	OQR66937.1	4.70764e-05	0.0014555
beta-mannosidase-like	OQR74056.1	4.84386e-05	0.00148601
pentapeptide MXKDX repeat family protein-like	OQR77550.1	4.83561e-05	0.00148601
hypothetical protein BIW11_01513	OQR71352.1	5.05063e-05	0.00154301
hypothetical protein BIW11_13212	OQR67951.1	5.90497e-05	0.00175136
hypothetical protein BIW11_10473, partial	OQR72302.1	6.01755e-05	0.00177571
N-lysine methyltransferase SMYD2-A-like	OQR67966.1	6.23535e-05	0.00183071
hypothetical protein BIW11_12637	OQR68856.1	6.3396e-05	0.00185043
hypothetical protein BIW11_13710, partial	OQR67124.1	6.35015e-05	0.00185043
hypothetical protein BIW11_05131	OQR80331.1	6.40924e-05	0.00185836
hypothetical protein BIW11_00326	OQR78306.1	6.71137e-05	0.00193155
pyruvate carboxylase	OQR71720.1	6.91415e-05	0.00197528
hypothetical protein BIW11_09378	OQR73996.1	6.96146e-05	0.00198393
hypothetical protein BIW11_06653	OQR78066.1	7.05284e-05	0.00200019
pseudouridine-5'-monophosphatase-like	OQR75100.1	7.10207e-05	0.00200185
hypothetical protein BIW11_04150	OQR70462.1	7.0907e-05	0.00200185
hypothetical protein BIW11_07536	OQR76808.1	7.16344e-05	0.00201198
glycine dehydrogenase-like	OQR78771.1	7.69585e-05	0.00213071
scapularisin preproprotein-like	OQR76673.1	7.90766e-05	0.00217986
cuticle protein 10.9-like	OQR77389.1	7.91078e-05	0.00217986
inositol oxygenase-like	OQR69938.1	8.03327e-05	0.00220366
monocarboxylate transporter 9-like	OQR78597.1	8.03498e-05	0.00220366
serpin B10-like	OQR77117.1	8.14308e-05	0.00222645
hypothetical protein BIW11_04048	OQR71040.1	8.52713e-05	0.00229145
hypothetical protein BIW11_11563, partial	OQR70548.1	8.51037e-05	0.00229145
3-oxoacyl-[acyl-carrier-protein] reductase FabG-like	OQR69112.1	8.53199e-05	0.00229145
hypothetical protein BIW11_00124	OQR79641.1	8.69547e-05	0.00231403
hypothetical protein BIW11_12392, partial	OQR69226.1	8.91833e-05	0.00235719
hypothetical protein BIW11_00286	OQR78554.1	8.96445e-05	0.00235868
hypothetical protein BIW11_09181	OQR74283.1	9.66555e-05	0.00252605
putative cytochrome P450 49a1-like	OQR68166.1	9.94606e-05	0.00259354
hypothetical protein BIW11_02944	OQR77190.1	0.000101886	0.00262858
myosin heavy chain	OQR75534.1	0.000102548	0.00263862
sodium-coupled monocarboxylate transporter 1-like	OQR67533.1	0.000107009	0.00273529
hypothetical protein BIW11_01322	OQR72329.1	0.000107354	0.00273811
serine protease-like	OQR67675.1	0.000112077	0.00282764
hypothetical protein BIW11_09573	OQR73703.1	0.000114291	0.00287727
carbonic anhydrase 2-like	OQR72965.1	0.000115501	0.00290146
hypothetical protein BIW11_02393	OQR66156.1	0.000120414	0.00296106
hypothetical protein BIW11_04912	OQR66788.1	0.000122262	0.00299388
insulin-degrading enzyme-like	OQR74085.1	0.000122607	0.00299602
large lipid transfer protein-like	OQR71211.1	0.000133013	0.00323
hypothetical protein BIW11_08702	OQR75006.1	0.000137607	0.00332397
hypothetical protein BIW11_10701, partial	OQR71919.1	0.000139368	0.00335634
hypothetical protein BIW11_05904, partial	OQR79201.1	0.000140922	0.00338677
hypothetical protein BIW11_06062	OQR78962.1	0.000149412	0.00355418
tetratricopeptide repeat protein 28-like, partial	OQR70841.1	0.000150124	0.00356384
hypothetical protein BIW11_13267	OQR67857.1	0.000158739	0.00373037
hypothetical protein BIW11_02949	OQR77176.1	0.000158581	0.00373037
hypothetical protein BIW11_04856	OQR67061.1	0.000159385	0.0037305
hypothetical protein BIW11_09581, partial	OQR73688.1	0.000160238	0.00374296
hypothetical protein BIW11_09818	OQR73298.1	0.000162144	0.00376675
hypothetical protein BIW11_04867, partial	OQR67018.1	0.00016205	0.00376675
transmembrane protease serine 9-like	OQR76897.1	0.000169286	0.00390791
hypothetical protein BIW11_13627, partial	OQR67260.1	0.000172999	0.00397583
prepro ion transport peptide	OQR76135.1	0.000173277	0.00397583
mitogen-activated protein kinase kinase kinase 12-like	OQR71470.1	0.000174236	0.00398996
cytochrome P450 2J6-like	OQR75371.1	0.000178417	0.00406972
hypothetical protein BIW11_07754	OQR76488.1	0.000185015	0.0041956
pseudouridine-5'-monophosphatase-like	OQR76239.1	0.000188404	0.00426415
hypothetical protein BIW11_01796	OQR69738.1	0.000191569	0.00432738
protein 5NUC-like	OQR75659.1	0.000196933	0.00442282
hypothetical protein BIW11_11822, partial	OQR70147.1	0.000200785	0.00449204
hypothetical protein BIW11_06171, partial	OQR78795.1	0.000204658	0.0045476
FCH and double SH3 domains protein 2-like	OQR67541.1	0.000204325	0.0045476
Hemocytin-like, partial	OQR67531.1	0.000204829	0.0045476
hypothetical protein BIW11_13824	OQR66948.1	0.000207739	0.00458601
hypothetical protein BIW11_03885	OQR71878.1	0.000212679	0.00466852
hypothetical protein BIW11_11033	OQR71386.1	0.000215293	0.00470466
lysozyme C-like	OQR76416.1	0.000215033	0.00470466
zinc finger protein-like	OQR70173.1	0.000215555	0.00470466
thiamin pyrophosphokinase 1-like	OQR66795.1	0.000216848	0.00470822
vitellogenin 1-like	OQR79705.1	0.000219469	0.00473728
cement protein RIM36-like	OQR75105.1	0.0002232	0.00479119
GATA-binding factor 5-A-like, partial	OQR74005.1	0.000223158	0.00479119
hypothetical protein BIW11_02617	OQR79081.1	0.000224346	0.00480695
hypothetical protein BIW11_13796	OQR66994.1	0.000225366	0.00481994
hypothetical protein BIW11_05088, partial	OQR80386.1	0.000230181	0.00489598
synaptotagmin-10-like	OQR68759.1	0.000232628	0.00493003
hypothetical protein BIW11_09419	OQR73934.1	0.000241926	0.0051085
short-chain specific acyl-CoA dehydrogenase	OQR78699.1	0.000245529	0.00515741
hypothetical protein BIW11_02448	OQR80086.1	0.000247509	0.00517948
hypothetical protein BIW11_07056	OQR77498.1	0.000249718	0.00521634
hypothetical protein BIW11_02539	OQR79577.1	0.000253075	0.00524882
short-chain dehydrogenase/reductase family 16C member 6-like	OQR70949.1	0.000254072	0.00526015
glutamate receptor	OQR66824.1	0.000260411	0.00534393
hypothetical protein BIW11_12930, partial	OQR68408.1	0.000270844	0.00551917
voltage-dependent anion-selective channel-like	OQR72142.1	0.000277983	0.00561555
large lipid transfer protein-like	OQR71212.1	0.000279904	0.00562946
c-1-tetrahydrofolate synthase	OQR73186.1	0.000287016	0.00572852
gonadotropin-releasing hormone receptor-like	OQR79310.1	0.000291738	0.00579301
hypothetical protein BIW11_04716	OQR67688.1	0.000295799	0.0058537
phosphoribosylformylglycinamidine synthase-like	OQR79567.1	0.000297773	0.00587283
alpha-tocopherol transfer protein-like	OQR71174.1	0.000299172	0.00589046
short-chain specific acyl-CoA dehydrogenase, partial	OQR76586.1	0.000310093	0.00601405
zeta-sarcoglycan-like	OQR73925.1	0.000311902	0.00603909
peroxidasin-like	OQR77138.1	0.000312734	0.00604515
hypothetical protein BIW11_08117	OQR75914.1	0.000316356	0.00607657
hypothetical protein BIW11_13096	OQR68144.1	0.000318671	0.00609922
hypothetical protein BIW11_09766	OQR73387.1	0.000318446	0.00609922
alpha-tocopherol transfer protein-like	OQR78406.1	0.000323459	0.00616051
hypothetical protein BIW11_00336, partial	OQR78244.1	0.000335828	0.00638566
hypothetical protein BIW11_10596	OQR72084.1	0.000337083	0.00639909
inactive phospholipase C protein 1-like	OQR80138.1	0.00034112	0.00645469
hypothetical protein BIW11_03684	OQR72942.1	0.000340868	0.00645469
hypothetical protein BIW11_12743	OQR68696.1	0.000344211	0.00648162
hypothetical protein BIW11_03855	OQR72041.1	0.000344127	0.00648162
multidrug resistance-associated protein 1-like, partial	OQR70921.1	0.000347698	0.00653672
ribonuclease Oy-like	OQR79907.1	0.000352349	0.00657842
vesicular inhibitory amino acid transporter-like	OQR70407.1	0.000352542	0.00657842
RNA-dependent RNA polymerase 2-like	OQR78246.1	0.000355123	0.00659623
hypothetical protein BIW11_03728	OQR72695.1	0.000356523	0.00659623
transcription factor RFX4-like, partial	OQR75360.1	0.000355402	0.00659623
hypothetical protein BIW11_12419	OQR69180.1	0.000365884	0.00672672
monocarboxylate transporter 2-like, partial	OQR66908.1	0.000372039	0.00677576
sodium-dependent glucose transporter 1A-like	OQR77553.1	0.000373267	0.00678752
cuticular protein-like	OQR78382.1	0.000382353	0.00692035
hypothetical protein BIW11_01376	OQR72099.1	0.000386142	0.00694578
muscarinic acetylcholine receptor DM1-like	OQR68529.1	0.000391608	0.00702244
cysteine dioxygenase type 1-like	OQR71153.1	0.000394712	0.00703099
sialin-like	OQR67974.1	0.000395101	0.00703099
innexin inx2-like	OQR71143.1	0.000398765	0.00706106
ribokinase-like	OQR67481.1	0.00039872	0.00706106
hypothetical protein BIW11_08768	OQR74911.1	0.000403778	0.00707735
hypothetical protein BIW11_10013	OQR73007.1	0.000406739	0.00711854
tripeptidyl-peptidase 2-like, partial	OQR73142.1	0.000408286	0.00713491
hypothetical protein BIW11_10905	OQR71591.1	0.000411984	0.00716729
glutamate receptor, partial	OQR77337.1	0.000411898	0.00716729
glycogen synthase kinase-3 beta-like	OQR70986.1	0.000414215	0.00719536
myosin-IIIb-like	OQR78592.1	0.000421617	0.00730219
hypothetical protein BIW11_12564	OQR68960.1	0.000426161	0.00735293
sedoheptulokinase-like	OQR71846.1	0.00042644	0.00735293
hypothetical protein BIW11_07854	OQR76311.1	0.000425442	0.00735293
fatty acid synthase-like	OQR66321.1	0.000428353	0.00737501
deoxyribonuclease-2-alpha-like	OQR69104.1	0.000437842	0.00749459
aldehyde dehydrogenase family 8 member A1-like	OQR75193.1	0.000442674	0.0075657
hypothetical protein BIW11_11448	OQR70715.1	0.000444735	0.0075898
prostatic acid phosphatase-like	OQR68442.1	0.000447341	0.00761198
hypothetical protein BIW11_08857, partial	OQR74770.1	0.000454139	0.00769214
E3 ubiquitin-protein ligase HECW1-like	OQR76630.1	0.000463137	0.00781382
serine/threonine-protein phosphatase 4 regulatory subunit 1-like, partial	OQR70097.1	0.000463225	0.00781382
hypothetical protein BIW11_03162	OQR76039.1	0.000467125	0.00784368
hypothetical protein BIW11_06316	OQR78576.1	0.000477509	0.0079512
ornithine aminotransferase	OQR70453.1	0.000491647	0.00814011
1-acyl-sn-glycerol-3-phosphate acyltransferase epsilon-like	OQR78280.1	0.000494377	0.00817371
85 kDa calcium-independent phospholipase A2-like	OQR80199.1	0.000497171	0.00820825
amidophosphoribosyltransferase-like	OQR71719.1	0.000498793	0.00821177
hypothetical protein BIW11_12461, partial	OQR69122.1	0.000500298	0.00822492
transmembrane protease serine 9-like	OQR73461.1	0.000517185	0.00847828
hypothetical protein BIW11_07470, partial	OQR76907.1	0.000518829	0.00848173
sodium/potassium/calcium exchanger 4-like, partial	OQR69646.1	0.000537936	0.0087207
leucine-rich repeat-containing protein 70-like, partial	OQR66296.1	0.000551381	0.00890152
hypothetical protein BIW11_00116	OQR79726.1	0.000553022	0.00890335
tyrosine aminotransferase-like	OQR77491.1	0.000560688	0.00901432
ribonuclease T2-like	OQR79909.1	0.000565773	0.00908354
hypothetical protein BIW11_01614	OQR70845.1	0.000575882	0.0092078
hypothetical protein BIW11_02569	OQR79350.1	0.000584078	0.00926186
phenazine biosynthesis domain-containing protein-like	OQR75868.1	0.000583203	0.00926186
cytoplasmic protein NCK1-like, partial	OQR72166.1	0.000589585	0.00931192
14-3-3 protein gamma-like	OQR68983.1	0.000601755	0.0094671
phenylalanine-4-hydroxylase-like	OQR77262.1	0.000614835	0.00961949
sialin-like	OQR76221.1	0.000622249	0.00969643
peroxidasin-like	OQR71176.1	0.000622193	0.00969643
triple functional domain protein-like	OQR80055.1	0.000627743	0.00975596
AMP deaminase 2-like	OQR69066.1	0.00064535	0.00997639
collagen alpha-1(II) chain-like	OQR69929.1	0.000651439	0.0100042
GTP-binding protein Rhes-like	OQR68572.1	0.000651093	0.0100042
hypothetical protein BIW11_13977	OQR66704.1	0.000657482	0.0100651
hypothetical protein BIW11_02964	OQR77083.1	0.000657725	0.0100651
hypothetical protein BIW11_06100, partial	OQR78905.1	0.000669395	0.0101873
proto-oncogene tyrosine-protein kinase ROS-like	OQR70300.1	0.000682356	0.0103167
pancreatic triacylglycerol lipase-like	OQR72811.1	0.000683294	0.0103167
hypothetical protein BIW11_03987	OQR71348.1	0.000686149	0.0103464
hypothetical protein BIW11_09894, partial	OQR73191.1	0.000687907	0.0103595
hypothetical protein BIW11_04926	OQR66755.1	0.000694157	0.0104267
hypothetical protein BIW11_02364	OQR66360.1	0.000696153	0.0104432
hypothetical protein BIW11_04795	OQR67312.1	0.000697952	0.0104446
hypothetical protein BIW11_13898	OQR66837.1	0.000698039	0.0104446
vitellogenin 1-like	OQR72029.1	0.00070049	0.0104678
hypothetical protein BIW11_05323, partial	OQR80047.1	0.000705674	0.0105183
FMRFamide-related peptides-like	OQR68976.1	0.000706704	0.0105202
homeobox protein Nkx-6.3-like	OQR73994.1	0.000708444	0.0105327
hypothetical protein BIW11_06320, partial	OQR78570.1	0.000743268	0.0109526
peroxisomal acyl-coenzyme A oxidase 3-like	OQR80326.1	0.000773803	0.0113167
homogentisate 1	OQR80283.1	0.000780024	0.011365
dopamine beta-hydroxylase-like, partial	OQR67915.1	0.00078399	0.0114085
multidrug resistance-associated protein 4-like, partial	OQR74932.1	0.000791389	0.0115013
hypothetical protein BIW11_02428	OQR80220.1	0.000797769	0.0115513
hypothetical protein BIW11_00921	OQR74667.1	0.000797172	0.0115513
aldehyde dehydrogenase family 8 member A1-like	OQR79797.1	0.000804971	0.0116411
aquaporin-10-like	OQR66167.1	0.000814232	0.0117459
4-coumarate--CoA ligase 7-like	OQR71199.1	0.000817934	0.0117847
WASP homolog-associated protein with actin, partial	OQR70136.1	0.000827023	0.0118863
propionyl-CoA carboxylase beta chain	OQR78912.1	0.000839393	0.012047
hypothetical protein BIW11_05328	OQR80044.1	0.000851187	0.0121735
hypothetical protein BIW11_08162	OQR75842.1	0.000862043	0.0122986
DNA damage-regulated autophagy modulator protein 1-like	OQR75802.1	0.00087492	0.0124064
hypothetical protein BIW11_06603	OQR78147.1	0.000874528	0.0124064
85 kDa calcium-independent phospholipase A2-like, partial	OQR74043.1	0.000877575	0.0124215
hypothetical protein BIW11_00991	OQR74265.1	0.000878114	0.0124215
protein big brother-like, partial	OQR67989.1	0.000883979	0.0124893
eukaryotic translation initiation factor 4E nuclear import factor 1-like	OQR69453.1	0.000887328	0.0125214
hypothetical protein BIW11_13722, partial	OQR67103.1	0.00088864	0.0125248
hypothetical protein BIW11_09904	OQR73173.1	0.000903066	0.0126894
solute carrier family 25 member 38-like	OQR71428.1	0.000904752	0.0126905
hypothetical protein BIW11_11408	OQR70779.1	0.000911895	0.01276
hypothetical protein BIW11_10231	OQR72678.1	0.000914837	0.0127685
purine nucleoside phosphorylase-like	OQR68924.1	0.000918611	0.0127925
cationic amino acid transporter 4-like	OQR76604.1	0.000930982	0.0128923
hypothetical protein BIW11_13797	OQR66992.1	0.000932767	0.0128923
chaoptin-like	OQR76265.1	0.000929633	0.0128923
hypothetical protein BIW11_12877, partial	OQR68499.1	0.000931751	0.0128923
urease-like	OQR70537.1	0.000934682	0.0128931
hypothetical protein BIW11_13097, partial	OQR68143.1	0.000962109	0.0132401
hypothetical protein BIW11_11028	OQR71395.1	0.000967191	0.0132704
multiple inositol polyphosphate phosphatase 1-like	OQR67650.1	0.000970855	0.0132722
extracellular domains-containing protein	OQR73326.1	0.000983431	0.0133912
hypothetical protein BIW11_14285	OQR66239.1	0.000989009	0.0134358
homeobox protein SIX1-like	OQR73487.1	0.00100964	0.0136208
hypothetical protein BIW11_03524	OQR73717.1	0.00104049	0.0140045
hypothetical protein BIW11_05564	OQR79677.1	0.00104651	0.0140184
hypothetical protein BIW11_05404, partial	OQR79913.1	0.00104753	0.0140184
guanine nucleotide-binding protein G(i) subunit alpha-like, partial	OQR67447.1	0.00104932	0.0140263
adrenocorticotropic hormone receptor-like	OQR68047.1	0.00105334	0.0140638
hypothetical protein BIW11_09588	OQR73673.1	0.00105636	0.014088
hypothetical protein BIW11_05929	OQR79160.1	0.00107721	0.0143007
SEC14 protein 2-like	OQR78522.1	0.00110131	0.0144879
prestin-like	OQR67544.1	0.0011016	0.0144879
hypothetical protein BIW11_05794	OQR79356.1	0.00109962	0.0144879
choline transporter protein 2-like	OQR71136.1	0.00109942	0.0144879
glycolipid transfer protein domain-containing protein 1-like	OQR78416.1	0.00111337	0.0145526
hypothetical protein BIW11_02611	OQR79108.1	0.00111005	0.0145526
endoribonuclease Dcr-1-like	OQR76896.1	0.00113224	0.014714
acetylcholinesterase-like	OQR73861.1	0.00113519	0.014714
hypothetical protein BIW11_01201	OQR73047.1	0.00113738	0.014714
hemicentin-1-like	OQR76744.1	0.00115691	0.0149335
solute carrier family 22 member 6-like	OQR75949.1	0.00116864	0.0150151
long-chain fatty acid transport protein 4-like	OQR66489.1	0.00117391	0.0150151
homogentisate 1	OQR72030.1	0.00117129	0.0150151
vitellogenin 2-like	OQR67440.1	0.00117483	0.0150151
hypothetical protein BIW11_12786, partial	OQR68628.1	0.00117425	0.0150151
hypothetical protein BIW11_05042	OQR66153.1	0.00118359	0.0151106
cuticle protein 10.9-like	OQR77392.1	0.00119275	0.01518
phosphoenolpyruvate carboxykinase	OQR68009.1	0.00121755	0.0154319
hypothetical protein BIW11_05710	OQR79476.1	0.00121935	0.0154319
hypothetical protein BIW11_13373	OQR67674.1	0.00121825	0.0154319
SEC14 protein 1	OQR70149.1	0.0012279	0.0155232
cytochrome P450 4V2-like	OQR78459.1	0.00123313	0.0155492
hypothetical protein BIW11_01560	OQR71115.1	0.00123532	0.0155496
hypothetical protein BIW11_12301	OQR69372.1	0.00124245	0.0156055
collagen alpha-2(IV) chain-like, partial	OQR68256.1	0.00125368	0.0157128
prohormone-4-like	OQR79488.1	0.00125653	0.0157316
hypothetical protein BIW11_10523	OQR72223.1	0.00126794	0.0158574
hypothetical protein BIW11_12647	OQR68837.1	0.00128335	0.0159645
growth/differentiation factor 11-like	OQR66334.1	0.00128845	0.0160109
collagen alpha-2(IV) chain-like	OQR74041.1	0.00129352	0.0160567
hypothetical protein BIW11_09377	OQR73997.1	0.00131075	0.0161844
acetoacetyl-CoA synthetase isoform X1-like	OQR67029.1	0.00130951	0.0161844
hypothetical protein BIW11_08031	OQR76033.1	0.00131267	0.016191
hypothetical protein BIW11_01122, partial	OQR73580.1	0.00134189	0.0164297
golgi pH regulator-like	OQR71574.1	0.00134409	0.0164393
poly(ADP-ribose) glycohydrolase ARH3-like, partial	OQR66792.1	0.00134704	0.0164582
solute carrier family 13 member 2-like	OQR68330.1	0.00136126	0.0165431
hypothetical protein BIW11_09279, partial	OQR74136.1	0.00136251	0.0165431
adipocyte plasma membrane-associated protein-like	OQR68792.1	0.00137437	0.0166524
carnitine-acylcarnitine carrier protein-like	OQR76569.1	0.00141312	0.0170687
hypothetical protein BIW11_08652, partial	OQR75092.1	0.00141971	0.0171305
hypothetical protein BIW11_03878, partial	OQR71920.1	0.00143233	0.017265
hypothetical protein BIW11_00142	OQR79508.1	0.00143411	0.0172686
hypothetical protein BIW11_02174	OQR67563.1	0.0014495	0.0174179
hypothetical protein BIW11_12210	OQR69507.1	0.00147073	0.0176295
nuclear fragile X mental retardation-interacting protein 1-like	OQR71734.1	0.00147165	0.0176295
hypothetical protein BIW11_04264	OQR69897.1	0.00147956	0.0177061
hypothetical protein BIW11_13048, partial	OQR68218.1	0.00148706	0.0177383
serine hydrolase protein-like	OQR66221.1	0.00148805	0.0177383
hypothetical protein BIW11_08880, partial	OQR74734.1	0.00148593	0.0177383
hypothetical protein BIW11_05051	OQR66102.1	0.00149831	0.017839
hypothetical protein BIW11_08798	OQR74862.1	0.00153087	0.0181988
beta-mannosidase-like, partial	OQR80063.1	0.00154209	0.0183041
aldehyde dehydrogenase family 8 member A1-like	OQR80178.1	0.00154543	0.0183251
cytochrome P450 4c3-like	OQR79655.1	0.00157143	0.0185955
glycogen-like	OQR75179.1	0.00158031	0.018625
hypothetical protein BIW11_12314	OQR69353.1	0.00159305	0.0186995
hypothetical protein BIW11_00726	OQR75717.1	0.00159286	0.0186995
venom allergen 5-like	OQR67222.1	0.001602	0.0187479
hypothetical protein BIW11_14260	OQR66277.1	0.00161213	0.0188098
hypothetical protein BIW11_11709	OQR70309.1	0.00161151	0.0188098
molybdenum cofactor biosynthesis protein 1-like	OQR78418.1	0.00162148	0.0188904
liver carboxylesterase 1-like	OQR66681.1	0.00162228	0.0188904
FMRFamide receptor-like	OQR77613.1	0.00163156	0.0189605
hypothetical protein BIW11_13694	OQR67147.1	0.00164305	0.0190656
hypothetical protein BIW11_12827	OQR68569.1	0.00164387	0.0190656
acetylcholine receptor subunit alpha 1-like	OQR77534.1	0.00164826	0.0190975
hypothetical protein BIW11_07217, partial	OQR77267.1	0.0016718	0.0193126
synaptotagmin-10-like	OQR73639.1	0.00168171	0.0194068
hypothetical protein BIW11_04159	OQR70413.1	0.00168494	0.0194068
calcitonin receptor-like	OQR68930.1	0.0016849	0.0194068
hypothetical protein BIW11_04871, partial	OQR66993.1	0.00170079	0.0195507
receptor-transporting protein 2-like	OQR67768.1	0.0017044	0.0195695
cement protein RIM36-like, partial	OQR71461.1	0.00171577	0.0196648
hypothetical protein BIW11_13597	OQR67313.1	0.00172851	0.0197864
thromboxane-A synthase-like	OQR74336.1	0.00174587	0.0198729
cuticle protein 10.9-like, partial	OQR70384.1	0.00177553	0.0201124
thromboxane-A synthase-like	OQR74338.1	0.00177861	0.0201277
HHIP protein 1-like	OQR78275.1	0.00178286	0.0201561
CAD protein-like	OQR72659.1	0.00178754	0.0201895
hypothetical protein BIW11_12908, partial	OQR68448.1	0.0018146	0.0203767
protein kinase C-binding protein NELL2-like, partial	OQR66148.1	0.00182851	0.0205131
hypothetical protein BIW11_11219	OQR71077.1	0.00183194	0.0205318
branched-chain amino acid transport ATP-binding protein LivF-like	OQR69398.1	0.00184742	0.0206457
hypothetical protein BIW11_03963	OQR71513.1	0.00186905	0.0208275
vitellogenin 1-like	OQR72561.1	0.00189075	0.0210225
hypothetical protein BIW11_14349	OQR66142.1	0.00189684	0.0210567
glycine receptor subunit alpha-3-like	OQR76967.1	0.00191968	0.0212495
lipase member K-like	OQR76477.1	0.00192373	0.0212742
ubiquitin protein ligase-like, partial	OQR74030.1	0.0019432	0.0214488
hypothetical protein BIW11_10661	OQR71987.1	0.00194881	0.0214904
hypothetical protein BIW11_02168	OQR67590.1	0.00195282	0.0215142
putative histone-lysine N-methyltransferase Mes-4-like, partial	OQR71797.1	0.00195758	0.0215463
hypothetical protein BIW11_08423	OQR75432.1	0.00196275	0.0215741
hypothetical protein BIW11_00710, partial	OQR75801.1	0.00198065	0.0216893
sodium/potassium/calcium exchanger 6-like, partial	OQR73641.1	0.00201059	0.0219227
monocarboxylate transporter 2-like	OQR77540.1	0.0020267	0.0220571
carbonic anhydrase-related protein 10-like	OQR74290.1	0.00203252	0.0220998
sn1-specific diacylglycerol lipase alpha-like	OQR78732.1	0.00204064	0.0221468
B-box type zinc finger protein-like	OQR74822.1	0.00204648	0.0221895
hypothetical protein BIW11_11286	OQR70956.1	0.0020508	0.0222158
neuronal acetylcholine receptor subunit alpha-3-like	OQR70722.1	0.00209924	0.0225935
3-phosphoinositide-dependent protein kinase 1-like	OQR79292.1	0.00210714	0.0226575
cathepsin L-like	OQR66474.1	0.00211593	0.0227102
scavenger receptor class B member 1-like	OQR75702.1	0.0021401	0.0229064
hypothetical protein BIW11_03953	OQR71554.1	0.00215089	0.0230007
kelch domain-containing protein 10-like	OQR78012.1	0.00216018	0.0230366
aminoglycoside phosphotransferase domain-containing protein 1-like	OQR68728.1	0.00216265	0.02304
hypothetical protein BIW11_11172	OQR71154.1	0.00216444	0.02304
hypothetical protein BIW11_02380	OQR66254.1	0.00216948	0.0230726
hypothetical protein BIW11_08234	OQR75730.1	0.00218213	0.0231718
hypothetical protein BIW11_11603, partial	OQR70494.1	0.00218279	0.0231718
eukaryotic translation initiation factor 2-alpha kinase-like	OQR68263.1	0.00218824	0.0232083
uridine phosphorylase 1-like	OQR77228.1	0.00219519	0.0232399
transmembrane protease serine 9-like, partial	OQR73916.1	0.00220357	0.0233075
myosin-IIIb-like, partial	OQR70067.1	0.00222495	0.0235122
hypothetical protein BIW11_08889	OQR74712.1	0.00225914	0.0238304
hypothetical protein BIW11_09410, partial	OQR73945.1	0.00226731	0.0238937
hypothetical protein BIW11_13773, partial	OQR67026.1	0.00227486	0.0239312
hypothetical protein BIW11_08623, partial	OQR75144.1	0.00228222	0.023987
WASP homolog-associated protein with actin, partial	OQR67514.1	0.00231156	0.024208
sodium-dependent phosphate transporter 1-A-like	OQR67226.1	0.0023258	0.0243353
hypothetical protein BIW11_06344	OQR78534.1	0.00233825	0.0244217
hypothetical protein BIW11_10337	OQR72511.1	0.00234407	0.0244605
hypothetical protein BIW11_06909	OQR77696.1	0.00238619	0.0248556
hypothetical protein BIW11_10403	OQR72406.1	0.00239378	0.024868
protein 60A-like	OQR76047.1	0.00239304	0.024868
hypothetical protein BIW11_12949	OQR68380.1	0.00239322	0.024868
glycogen-like	OQR79756.1	0.00239764	0.0248859
laminin subunit alpha-like	OQR73577.1	0.00240965	0.0248997
hypothetical protein BIW11_06690, partial	OQR78016.1	0.0024044	0.0248997
hypothetical protein BIW11_05811	OQR79333.1	0.00240768	0.0248997
hypothetical protein BIW11_10778	OQR71792.1	0.00240129	0.0248997
hypothetical protein BIW11_09489, partial	OQR73831.1	0.00242097	0.0249702
hypothetical protein BIW11_09565	OQR73716.1	0.00242997	0.024986
hypothetical protein BIW11_12443	OQR69145.1	0.00243919	0.0250055
hypothetical protein BIW11_05913	OQR79188.1	0.00243862	0.0250055
beta-1	OQR76080.1	0.00245499	0.0251453
hypothetical protein BIW11_04441	OQR69071.1	0.00249026	0.0254004
zinc finger protein-like	OQR74631.1	0.00249205	0.0254004
urocanate hydratase-like	OQR73391.1	0.00249805	0.0254078
hypothetical protein BIW11_06990, partial	OQR77579.1	0.00250448	0.0254379
hypothetical protein BIW11_11651, partial	OQR70414.1	0.0025249	0.0255915
MFS-type transporter SLC18B1-like	OQR77415.1	0.00252903	0.0256111
hypothetical protein BIW11_07685	OQR76590.1	0.00254412	0.0257416
trifunctional purine biosynthetic protein adenosine-3-like	OQR78533.1	0.00254731	0.0257515
hypothetical protein BIW11_08113	OQR75920.1	0.00258335	0.0259771
cyclin-L2-like, partial	OQR66849.1	0.00259685	0.0260495
tetratricopeptide repeat protein 39B-like	OQR66523.1	0.00260566	0.02607
hypothetical protein BIW11_05523	OQR79741.1	0.00261263	0.0261173
hypothetical protein BIW11_12951	OQR68378.1	0.00261494	0.026118
hypothetical protein BIW11_00149	OQR79477.1	0.00263248	0.0262707
solute carrier family 23 member 2-like	OQR77963.1	0.00263952	0.0263184
ATP-binding cassette sub-family A member 1-like	OQR66154.1	0.00268339	0.0266874
hypothetical protein BIW11_09521	OQR73784.1	0.00268267	0.0266874
glutamate-gated chloride channel-like	OQR79962.1	0.00269528	0.0267412
alpha-aminoadipic semialdehyde synthase	OQR79277.1	0.00269569	0.0267412
hypothetical protein BIW11_06611	OQR78133.1	0.00269385	0.0267412
GTP-binding protein Rhes-like	OQR66439.1	0.00269974	0.0267586
facilitated trehalose transporter Tret1-like	OQR75080.1	0.00270462	0.0267615
hypothetical protein BIW11_12071	OQR69751.1	0.00272934	0.0269832
importin subunit alpha-1-like	OQR66678.1	0.00274551	0.0270971
homeobox protein DBX1-like	OQR72220.1	0.00274435	0.0270971
hypothetical protein BIW11_09807, partial	OQR73317.1	0.00276602	0.0272074
purine nucleoside phosphorylase-like	OQR74259.1	0.00277216	0.0272448
vacuolar protein sorting-associated protein 13D-like	OQR68370.1	0.00278978	0.0273949
putative phosphotransferase yvkC-like, partial	OQR66194.1	0.00279832	0.0274324
nose resistant to fluoxetine protein 6-like	OQR69130.1	0.00280435	0.0274685
2-acylglycerol O-acyltransferase 2-like	OQR72979.1	0.00283166	0.027697
hypothetical protein BIW11_14319	OQR66193.1	0.00283702	0.0277186
hypothetical protein BIW11_01189	OQR73128.1	0.00288339	0.0280541
ras-related protein Rab-3-like	OQR75673.1	0.00288603	0.0280563
transmembrane protease serine 9-like, partial	OQR72604.1	0.00288925	0.0280642
hypothetical protein BIW11_04207	OQR70183.1	0.00290373	0.0281814
hypothetical protein BIW11_12517	OQR69031.1	0.0029066	0.0281858
collagen alpha-1(XXIII) chain isoform X2	OQR68316.1	0.00292583	0.0282781
hypothetical protein BIW11_08358	OQR75531.1	0.00293855	0.0283541
hypothetical protein BIW11_02999	OQR76830.1	0.00295674	0.0284438
hypothetical protein BIW11_05390	OQR79934.1	0.00299655	0.0287708
latent-transforming growth factor beta-binding protein 4-like, partial	OQR66662.1	0.00300017	0.0287819
non-specific lipid-transfer protein-like, partial	OQR68744.1	0.00300745	0.028828
hypothetical protein BIW11_11221	OQR71075.1	0.00301006	0.0288293
trimethylguanosine synthase-like	OQR79415.1	0.003021	0.0288866
papilin-like	OQR70429.1	0.00302747	0.0289247
hypothetical protein BIW11_11423	OQR70756.1	0.00303823	0.0289564
acetylcholine receptor subunit beta 1-like	OQR77932.1	0.00303812	0.0289564
sphingomyelin phosphodiesterase-like	OQR76523.1	0.00305012	0.0290331
solute carrier family 22 member 21-like	OQR73329.1	0.00306043	0.0290492
hypothetical protein BIW11_13774, partial	OQR67024.1	0.00306039	0.0290492
hypothetical protein BIW11_05545, partial	OQR79703.1	0.00307041	0.0290966
Down syndrome cell adhesion molecule protein Dscam2-like, partial	OQR66379.1	0.00307042	0.0290966
PAP-associated domain-containing protein 5-like, partial	OQR75518.1	0.0030868	0.0291807
glycoprotein-N-acetylgalactosamine 3-beta-galactosyltransferase 1-like	OQR76608.1	0.00309376	0.0291847
cuticle protein 10.9-like	OQR71288.1	0.00309474	0.0291847
hypothetical protein BIW11_06839	OQR77787.1	0.0031013	0.0292203
cytochrome P450 4V2-like	OQR71070.1	0.00310353	0.0292203
hypothetical protein BIW11_04822	OQR67179.1	0.00313509	0.0294937
hypothetical protein BIW11_09515	OQR73794.1	0.00315355	0.0295656
hypothetical protein BIW11_05315	OQR80066.1	0.0031558	0.0295656
protein still life, partial	OQR71737.1	0.00315148	0.0295656
sphingomyelin phosphodiesterase-like	OQR79533.1	0.00315152	0.0295656
hypothetical protein BIW11_08457	OQR75385.1	0.00318084	0.0296845
chondramide synthase cmdD-like, partial	OQR77102.1	0.00317576	0.0296845
SCY1 protein 2-like, partial	OQR67568.1	0.00318508	0.0297002
sorbitol dehydrogenase-like	OQR69105.1	0.00319019	0.0297003
large neutral amino acids transporter small subunit 2-like	OQR70642.1	0.00323478	0.0299957
anion exchange protein-like, partial	OQR76746.1	0.00324288	0.0300469
monocarboxylate transporter 9-like	OQR73979.1	0.00327692	0.0302421
fat cadherin-related tumor suppressor-like, partial	OQR71780.1	0.00333481	0.0306781
sodium/potassium/calcium exchanger 4-like, partial	OQR71098.1	0.00333733	0.0306781
Down syndrome cell adhesion molecule protein Dscam2-like	OQR67201.1	0.00333263	0.0306781
dimethylaniline monooxygenase-like	OQR67042.1	0.0034026	0.0311308
hypothetical protein BIW11_08543	OQR75251.1	0.00341474	0.0312174
amine oxidase-like	OQR72557.1	0.00344842	0.0314268
integrator complex subunit 3-like	OQR70590.1	0.00345658	0.0314519
hypothetical protein BIW11_11543	OQR70583.1	0.0034678	0.0315294
WD repeat and HMG-box DNA-binding protein 1-like	OQR71705.1	0.00352534	0.0320026
hypothetical protein BIW11_02106	OQR67949.1	0.00354424	0.0320992
hypothetical protein BIW11_09959, partial	OQR73095.1	0.00354343	0.0320992
hypothetical protein BIW11_10370	OQR72453.1	0.00355462	0.0321361
CMP-sialic acid transporter 1-like	OQR66179.1	0.00355249	0.0321361
hypothetical protein BIW11_02620	OQR79066.1	0.00357089	0.0322404
hypothetical protein BIW11_04027	OQR71144.1	0.00358478	0.0323407
hypothetical protein BIW11_09867, partial	OQR73227.1	0.00361265	0.0325669
hypothetical protein BIW11_08618	OQR75150.1	0.00363085	0.0326804
hexosaminidase D-like	OQR77347.1	0.00364278	0.032739
hydroxyacid oxidase 1-like	OQR70214.1	0.0036537	0.0327854
protein croquemort-like, partial	OQR69288.1	0.00365376	0.0327854
palmitoyltransferase ZDHHC15-like	OQR80052.1	0.00366871	0.0328689
hypothetical protein BIW11_10537	OQR72198.1	0.00366609	0.0328689
hypothetical protein BIW11_08903	OQR74685.1	0.00369153	0.0329751
E3 ubiquitin-protein ligase CBL-B-like	OQR67740.1	0.00369471	0.0329751
hypothetical protein BIW11_13901	OQR66835.1	0.00369834	0.0329823
hypothetical protein BIW11_04794	OQR67311.1	0.00371428	0.0330574
innexin-like	OQR78213.1	0.00373597	0.0331404
signal peptide protein	OQR76427.1	0.00373444	0.0331404
WD repeat-containing protein 7-like, partial	OQR69004.1	0.00374773	0.0332195
hypothetical protein BIW11_13691	OQR67152.1	0.00377054	0.0333708
hypothetical protein BIW11_05527	OQR79732.1	0.00377598	0.0333936
synapsin-like, partial	OQR72833.1	0.00378014	0.0334051
hypothetical protein BIW11_06415	OQR78427.1	0.00379227	0.0334869
integrin alpha-5-like, partial	OQR69845.1	0.00389389	0.0343063
hypothetical protein BIW11_01464, partial	OQR71602.1	0.00389808	0.0343172
low-density lipoprotein receptor-related protein 2-like, partial	OQR68479.1	0.003902	0.0343258
solute carrier family 13 member 5-like	OQR66188.1	0.00390912	0.0343625
hypothetical protein BIW11_05050	OQR66103.1	0.00391834	0.0344176
tyrosine-protein kinase PR2-like	OQR68180.1	0.0039262	0.0344348
ATP-dependent RNA helicase DDX39A-like	OQR69393.1	0.00392502	0.0344348
hypothetical protein BIW11_05986	OQR79075.1	0.00393026	0.0344444
hypothetical protein BIW11_07879, partial	OQR76278.1	0.00393907	0.0344723
hypothetical protein BIW11_07819	OQR76374.1	0.00394739	0.0345167
hypothetical protein BIW11_12518	OQR69027.1	0.00396275	0.034625
otopetrin-2-like, partial	OQR73859.1	0.00397345	0.034667
hypothetical protein BIW11_12239	OQR69462.1	0.0039735	0.034667
GTP-binding protein Rhes-like	OQR66819.1	0.00401434	0.034961
hypothetical protein BIW11_09621	OQR73622.1	0.00406712	0.0353327
hypothetical protein BIW11_00108	OQR79794.1	0.00409872	0.0355466
Down syndrome cell adhesion molecule-like	OQR70819.1	0.00410921	0.0355847
protein patched-like	OQR67094.1	0.00414253	0.0357934
chitinase-3 protein 2-like	OQR75992.1	0.00415738	0.0358686
peregrin-like	OQR80242.1	0.00417446	0.0359089
ectonucleoside triphosphate diphosphohydrolase 8-like, partial	OQR80054.1	0.00417713	0.0359089
hypothetical protein BIW11_07640, partial	OQR76660.1	0.00417069	0.0359089
eukaryotic translation initiation factor 4E isoform 1	OQR73226.1	0.00417746	0.0359089
sodium-dependent glucose transporter 1-like	OQR67140.1	0.00423397	0.0363282
hypothetical protein BIW11_03765	OQR72500.1	0.00423871	0.0363282
laminin subunit beta-2-like	OQR69318.1	0.00425171	0.0364129
hypothetical protein BIW11_08328, partial	OQR75575.1	0.00426406	0.0364824
glutamate receptor 1-like	OQR74797.1	0.00426608	0.0364824
hypothetical protein BIW11_06115	OQR78877.1	0.00430141	0.0366571
hypothetical protein BIW11_02382	OQR66208.1	0.00429299	0.0366571
metabotropic glutamate receptor 1-like, partial	OQR79376.1	0.00430005	0.0366571
long-chain-fatty-acid--CoA ligase 4-like, partial	OQR66600.1	0.00431252	0.0367045
hypothetical protein BIW11_12373, partial	OQR69259.1	0.00433367	0.0368155
hypothetical protein BIW11_10481	OQR72288.1	0.00433143	0.0368155
sodium/hydrogen exchanger 2-like, partial	OQR78785.1	0.00433662	0.0368155
hypothetical protein BIW11_01458	OQR71622.1	0.00437315	0.0369908
endothelin-converting enzyme 1-like	OQR78082.1	0.00439603	0.0371305
hypothetical protein BIW11_05311	OQR80072.1	0.00440561	0.0371423
innexin inx1-like	OQR77927.1	0.00442615	0.0372769
hypothetical protein BIW11_04993	OQR66366.1	0.00443376	0.037314
Tnf receptor-associated factor-like	OQR79064.1	0.00445009	0.0373974
hypothetical protein BIW11_07325	OQR77105.1	0.00446612	0.0374781
23 kDa integral membrane protein-like, partial	OQR67858.1	0.00447207	0.0374949
putative cationic amino acid transporter-like	OQR72534.1	0.00447456	0.0374949
hypothetical protein BIW11_06762	OQR77903.1	0.00450276	0.0376231
facilitated trehalose transporter Tret1-like, partial	OQR70840.1	0.00450251	0.0376231
cathepsin L isoform 1	OQR72376.1	0.00451085	0.0376367
sodium- and chloride-dependent GABA transporter 1-like	OQR79745.1	0.00453315	0.0377687
hypothetical protein BIW11_04337, partial	OQR69598.1	0.00457472	0.0380606
RNA-dependent RNA polymerase 2-like	OQR73619.1	0.0045873	0.0381381
hypothetical protein BIW11_07988	OQR76109.1	0.00459786	0.0381714
cell cycle control protein 50A-like	OQR73016.1	0.004595	0.0381714
hypothetical protein BIW11_07062	OQR77493.1	0.0046385	0.0384502
hypothetical protein BIW11_12468, partial	OQR69113.1	0.00464133	0.0384502
hypothetical protein BIW11_05583, partial	OQR79648.1	0.00465771	0.0385037
acyl-coenzyme A synthetase ACSM3	OQR67278.1	0.00465525	0.0385037
long-chain fatty acid transport protein 1-like	OQR72144.1	0.00467792	0.0386434
PR domain zinc finger protein-like	OQR73748.1	0.00470977	0.0388071
hypothetical protein BIW11_06692	OQR78013.1	0.00471106	0.0388071
hypothetical protein BIW11_04624, partial	OQR68100.1	0.00471795	0.0388091
ethanolaminephosphotransferase 1-like	OQR68028.1	0.00473131	0.0388763
zinc finger-like, partial	OQR74645.1	0.00473613	0.0388763
pancreatic triacylglycerol lipase-like, partial	OQR72959.1	0.00478441	0.0391623
adipocyte plasma membrane-associated protein-like	OQR75177.1	0.00479953	0.0392585
beta-galactosidase-like	OQR68164.1	0.00481369	0.0393191
hypothetical protein BIW11_04081	OQR70846.1	0.00484079	0.0395001
transcription factor HNF-4-like	OQR80014.1	0.00488106	0.0396708
NFX1-type zinc finger-containing protein 1-like	OQR79981.1	0.00488149	0.0396708
myosin-VIIa-like	OQR67364.1	0.00488398	0.0396708
lysophosphatidylcholine acyltransferase 1-like	OQR74657.1	0.00489232	0.0396833
glutamate-gated chloride channel-like, partial	OQR71897.1	0.00492547	0.0398412
CD9 antigen-like, partial	OQR72728.1	0.00492268	0.0398412
tripeptidyl-peptidase 2-like	OQR76824.1	0.00493828	0.0398895
putative E3 ubiquitin-protein ligase MYCBP2-like, partial	OQR75590.1	0.00494353	0.0399043
hypothetical protein BIW11_09762	OQR73399.1	0.00496939	0.0400852
organic cation transporter protein-like	OQR70627.1	0.00498451	0.0401794
hypothetical protein BIW11_06231	OQR78707.1	0.00499215	0.0402132
serine/threonine-protein kinase SMG1-like, partial	OQR72347.1	0.0049961	0.0402172
long-chain fatty acid transport protein 4-like	OQR75958.1	0.00508212	0.0406982
hypothetical protein BIW11_04988	OQR66390.1	0.00507104	0.0406982
cationic amino acid transporter 4-like	OQR73061.1	0.00509077	0.0406982
hypothetical protein BIW11_07286	OQR77167.1	0.00508197	0.0406982
hypothetical protein BIW11_12405	OQR69204.1	0.00508839	0.0406982
cuticle protein 16.8-like	OQR80068.1	0.00510279	0.0407663
phosphotidylinositol phosphatase PTPRQ-like	OQR72314.1	0.00514422	0.041013
hypothetical protein BIW11_08251, partial	OQR75700.1	0.00515172	0.0410448
hypothetical protein BIW11_04527	OQR68615.1	0.00519726	0.0413793
hypothetical protein BIW11_13490	OQR67491.1	0.00520109	0.0413815
slit3 protein-like, partial	OQR74665.1	0.00521579	0.0414502
putative 4-coumarate--CoA ligase 5-like	OQR69854.1	0.00521684	0.0414502
serpin B9-like	OQR77447.1	0.00527918	0.0418884
hypothetical protein BIW11_08465	OQR75366.1	0.00529269	0.041967
hypothetical protein BIW11_06743	OQR77933.1	0.00531519	0.0420345
hypothetical protein BIW11_06486, partial	OQR78318.1	0.00531562	0.0420345
3-hydroxyisobutyrate dehydrogenase	OQR77848.1	0.00532068	0.042046
cytokine receptor-like, partial	OQR78946.1	0.00534378	0.0421713
tetraspanin-11-like	OQR68236.1	0.00535231	0.0422101
hypothetical protein BIW11_01910	OQR69070.1	0.00535961	0.0422391
hypothetical protein BIW11_06063	OQR78960.1	0.00539659	0.0425018
b0-type amino acid transporter 1-like	OQR68440.1	0.0054108	0.0425849
sodium/potassium/calcium exchanger 6-like	OQR74176.1	0.00543397	0.0427096
hypothetical protein BIW11_10099	OQR72879.1	0.00549986	0.0431112
hypothetical protein BIW11_10148	OQR72806.1	0.00551974	0.043238
lipopolysaccharide-induced tumor necrosis factor-alpha factor-like	OQR67505.1	0.00552942	0.0432847
solute carrier family 22 member 6-B-like	OQR67861.1	0.00554856	0.0433763
hypothetical protein BIW11_12212	OQR69509.1	0.00558228	0.0435814
heparan sulfate sulfotransferase-like, partial	OQR77499.1	0.00559739	0.0435826
solute carrier family 2	OQR69134.1	0.00559273	0.0435826
hypothetical protein BIW11_04641	OQR68036.1	0.00560437	0.0436079
hypothetical protein BIW11_06896	OQR77715.1	0.00561736	0.0436215
hypothetical protein BIW11_10570	OQR72130.1	0.00562553	0.0436559
hypothetical protein BIW11_10610	OQR72063.1	0.00563023	0.0436633
hypothetical protein BIW11_11517	OQR70617.1	0.00563685	0.0436856
hypothetical protein BIW11_01874	OQR69302.1	0.0056496	0.0437553
hypothetical protein BIW11_03578, partial	OQR73448.1	0.00566637	0.0438561
SPARC-like	OQR80149.1	0.00569545	0.0440227
solute carrier family 22 member 6-B-like	OQR77853.1	0.00574254	0.0443572
J domain-containing protein-like	OQR77387.1	0.0057526	0.0443936
xylosylprotein beta4-galactosyltransferase-like	OQR72625.1	0.00575487	0.0443936
hypothetical protein BIW11_06180	OQR78784.1	0.00578068	0.0445075
hypothetical protein BIW11_05172	OQR80272.1	0.00579045	0.0445075
hypothetical protein BIW11_07400, partial	OQR77008.1	0.00578703	0.0445075
hypothetical protein BIW11_04965	OQR66606.1	0.00579255	0.0445075
pancreatic lipase-related protein 2-like	OQR77175.1	0.00579128	0.0445075
hypothetical protein BIW11_05808, partial	OQR79336.1	0.00578671	0.0445075
centaurin-gamma-1A-like	OQR70902.1	0.00581422	0.0446152
protein unc-79-like	OQR70673.1	0.00581261	0.0446152
puromycin-sensitive aminopeptidase-like	OQR74697.1	0.005832	0.0446928
protein argonaute-3-like	OQR76779.1	0.00584074	0.0447304
serine proteinase stubble-like	OQR70684.1	0.00585458	0.044807
5-oxoprolinase-like	OQR76402.1	0.00585875	0.0448095
hypothetical protein BIW11_13491	OQR67493.1	0.00586761	0.0448184
17-beta-hydroxysteroid dehydrogenase type 6-like, partial	OQR76541.1	0.005894	0.0449642
hypothetical protein BIW11_05422	OQR79884.1	0.00591387	0.0450536
G2/M phase-specific E3 ubiquitin-protein ligase-like	OQR73383.1	0.00593847	0.0452115
hypothetical protein BIW11_08677, partial	OQR75049.1	0.00594753	0.0452214
tetratricopeptide repeat protein 28-like, partial	OQR73988.1	0.00596469	0.0453223
hypothetical protein BIW11_12913	OQR68439.1	0.00597271	0.0453537
hypothetical protein BIW11_14281	OQR66245.1	0.00598896	0.0454475
dihydropyrimidine dehydrogenase-like	OQR72920.1	0.00600364	0.0454997
innexin inx2-like	OQR79945.1	0.00603243	0.0455227
frizzled-2-like, partial	OQR66632.1	0.00602523	0.0455227
fibulin-2-like	OQR79247.1	0.00602606	0.0455227
putative phosphoenolpyruvate synthase-like	OQR78434.1	0.0060309	0.0455227
latent-transforming growth factor beta-binding protein 4-like	OQR68721.1	0.00601482	0.0455227
solute carrier family 22 member 5-like	OQR72597.1	0.00602714	0.0455227
hypothetical protein BIW11_07370	OQR77047.1	0.00603422	0.0455227
hypothetical protein BIW11_12708	OQR68745.1	0.00605081	0.0455903
hypothetical protein BIW11_12011	OQR69856.1	0.00607332	0.0456747
visual pigment receptor peropsin-like	OQR76027.1	0.00607998	0.0456919
sodium bicarbonate transporter protein 11-like, partial	OQR76210.1	0.0061158	0.045902
hypothetical protein BIW11_12036	OQR69813.1	0.00612315	0.0459275
DNA polymerase epsilon catalytic subunit A-like	OQR73201.1	0.00613647	0.0459978
guanine nucleotide-binding protein G(i) subunit alpha-like	OQR67446.1	0.006179	0.0462572
zinc finger protein-like	OQR73823.1	0.00619736	0.0463351
short-chain specific acyl-CoA dehydrogenase	OQR78698.1	0.00621088	0.0464064
hypothetical protein BIW11_13056	OQR68205.1	0.00625309	0.046662
blood vessel epicardial substance-like	OQR71976.1	0.00626484	0.0466717
hypothetical protein BIW11_00875, partial	OQR74901.1	0.00626641	0.0466717
hypothetical protein BIW11_02887	OQR77591.1	0.00629322	0.0468415
hypothetical protein BIW11_04908	OQR66809.1	0.00629788	0.0468462
condensin-2 complex subunit D3-like	OQR75836.1	0.00630557	0.0468736
cubilin-like	OQR78514.1	0.00631484	0.0468827
hypothetical protein BIW11_08985, partial	OQR74558.1	0.00631415	0.0468827
hypothetical protein BIW11_06602	OQR78150.1	0.00634455	0.0470134
ATP-dependent RNA helicase vasa	OQR73481.1	0.00638091	0.0472528
transcription elongation factor SPT6-like	OQR67752.1	0.00644109	0.0476045
secretin receptor-like	OQR73594.1	0.0064456	0.0476045
allatostatin-A receptor-like	OQR78566.1	0.0064758	0.0477734
hypothetical protein BIW11_10122, partial	OQR72848.1	0.00648724	0.0478275
hypothetical protein BIW11_08730	OQR74970.1	0.00650042	0.0478339
kynureninase-like	OQR71493.1	0.00649571	0.0478339
protein Wnt-8b-like	OQR66095.1	0.00649839	0.0478339
hypothetical protein BIW11_01881	OQR69249.1	0.00660615	0.04852
epidermal growth factor receptor-like	OQR78284.1	0.00661885	0.0485634
hypothetical protein BIW11_00291	OQR78509.1	0.00662608	0.0485634
hypothetical protein BIW11_03340	OQR74898.1	0.00664432	0.0486471
hypothetical protein BIW11_07979	OQR76124.1	0.00666242	0.0487184
nose resistant to fluoxetine protein 6-like	OQR72547.1	0.00665827	0.0487184
putative sodium-coupled neutral amino acid transporter 7-like	OQR73539.1	0.00668354	0.0488422
hypothetical protein BIW11_06944, partial	OQR77644.1	0.00671312	0.048997
hypothetical protein BIW11_02190	OQR67489.1	0.00684035	0.0497833
Y+L amino acid transporter 2-like	OQR70375.1	0.00683606	0.0497833
MFS-type transporter SLC18B1-like	OQR74788.1	0.00683477	0.0497833
ADAM 17 protease-like	OQR78193.1	0.00684221	0.0497833
hypothetical protein BIW11_09813, partial	OQR73305.1	0.00684969	0.0498066
hypothetical protein BIW11_12444, partial	OQR69144.1	0.00686168	0.0498627
hypothetical protein BIW11_01074	OQR73806.1	0.00688319	0.0499878
